# Supplementary material for: Characterization of diverse Cas9 orthologs for genome and epigenome editing
Source: Proc Natl Acad Sci U S A. 2025 Mar 12;122(11):e2417674122. doi: 10.1073/pnas.2417674122 (PMC11929499; doi:10.1073/pnas.2417674122)
Supplement: Supplementary file 2 — Dataset S01 (XLSX) [file pnas.2417674122.sd01.xlsx]

## Sheet: Sheet1
Genus	Species	Cas9 (amino acids)	dCas9 (amino acids)	dCas9 human codon optimized nucleotides	Cas9 length (amino acids)	Repeat	tracrRNA	sgRNA	Predicted PAM	dCas9 human codon optimized nucleotides
Lactobacillus	backii	MMIGVINMGYRIGLDVGIASTGYSVLKTDKEGNPYKILTLNSVIYPRAEDPQTGASLAEPRRLKRGLRRRTRRTKFRKQRTQQLFIHSGLLSKAEIEQILTKPQTDYSVYELRVAGLDRRLTNSELFRVLYFFVGHRGFKSNRKSELNPDNDADKKQMGQLLNSIEEIKKDISEKGYRTVGELYMKDPKYTAHKRNKGYNDGYLSTPNRQMLVDEIKQILDKQRELGNEKLTDEFYASYLLGNEDHAGIFLAQRDFDEGPGAGPYAGDQIKKMVGKDIFEPNEDRAAKATYTFQYFNLLQKMTSLNYQNTTGDTWHSLNGLERQAIIDAVFAKAEKPTKTYRPTDFGELRKLLKLTDDARFNLVNYGSFRTQKEIETVEKKTRFVDFKAYHDLVNVLPE…	MMIGVINMGYRIGLAVGIASTGYSVLKTDKEGNPYKILTLNSVIYPRAEDPQTGASLAEPRRLKRGLRRRTRRTKFRKQRTQQLFIHSGLLSKAEIEQILTKPQTDYSVYELRVAGLDRRLTNSELFRVLYFFVGHRGFKSNRKSELNPDNDADKKQMGQLLNSIEEIKKDISEKGYRTVGELYMKDPKYTAHKRNKGYNDGYLSTPNRQMLVDEIKQILDKQRELGNEKLTDEFYASYLLGNEDHAGIFLAQRDFDEGPGAGPYAGDQIKKMVGKDIFEPNEDRAAKATYTFQYFNLLQKMTSLNYQNTTGDTWHSLNGLERQAIIDAVFAKAEKPTKTYRPTDFGELRKLLKLTDDARFNLVNYGSFRTQKEIETVEKKTRFVDFKAYHDLVNVLPE…	ATGATGATCGGTGTGATCAACATGGGCTATAGAATCGGACTGGCAGTGGGAATAGCCTCTACTGGCTACTCTGTCCTCAAAACTGATAAGGAGGGCAATCCTTATAAAATCCTCACCTTAAACAGTGTTATATATCCGAGAGCCGAGGATCCTCAGACAGGAGCGAGCCTTGCTGAACCTCGGCGGCTGAAGAGGGGGTTAAGGCGACGGACGCGGCGAACTAAATTCCGTAAGCAGCGCACTCAGCAGCTGTTCATACATAGTGGACTGTTGTCTAAAGCCGAGATCGAGCAAATCCTGACAAAGCCCCAAACAGACTACTCCGTGTACGAGTTGAGGGTTGCAGGTTTGGATCGCCGCCTGACTAATTCAGAACTCTTTCGGGTGCTCTATTTCTTT…	1129	GATCTATTTTAGCTGAAAACTGAAGGAATCAATAGC	CTATTGATTCCTTCAGTTTTCAGCCAAAAACTGTATTCGTGAACGGAGCGACCGTTCTTGAATAAATACATTTTACCAAATTTTTAAAAGATTGGCAACCTTTTCAGAGATGAAAATCCGTTTAAATAGGCTGTTTG	GATCTATTTTAGCTCGAAAGCCAAAAACTGTATTCGTGAACGGAGCGACCGTTCTTGAATAAATACATTTTACCAAATTTTTAAAAGATTGGCAACCTTTTCAGAGATGAAAATCCGTTTAAATAGGCTGTTT	TNA	ATGATGATCGGTGTGATCAACATGGGCTATAGAATCGGACTGGCAGTGGGAATAGCCTCTACTGGCTACTCTGTCCTCAAAACTGATAAGGAGGGCAATCCTTATAAAATCCTCACCTTAAACAGTGTTATATATCCGAGAGCCGAGGATCCTCAGACAGGAGCGAGCCTTGCTGAACCTCGGCGGCTGAAGAGGGGGTTAAGGCGACGGACGCGGCGAACTAAATTCCGTAAGCAGCGCACTCAGCAGCTGTTCATACATAGTGGACTGTTGTCTAAAGCCGAGATCGAGCAAATCCTGACAAAGCCCCAAACAGACTACTCCGTGTACGAGTTGAGGGTTGCAGGTTTGGATCGCCGCCTGACTAATTCAGAACTCTTTCGGGTGCTCTATTTCTTT…
Lactobacillus	brevis	MTSGVEERLIKLGGVIAVDKEPYGIGLDIGTSSIGWSVVDMNGRIKRVKGQTGLGVRLFEEGQAAAERRGYRTTRRRLSRRRWRLRLLREIFDEPISAIDASFFARQKASNVSPKDTKLVTTYRLFSDQSDGEFYEKYPTIYHLRQALMTEHRQFDLREIYLAIHHIVKYRGNFLRSGNPQKFQPGKLDFNERFTRINQAWLGVFDELAPQLPEEDLEDVTAIILDTTRSRLDRQRDLVKQLMKMTGNQKSWKPILTAFCKAILGLKAQVYLVLGLDVAKEDQKSLTFSLADIEDHRDDLAALMDEKQTALLEKLVDLQAAIQLTEIMPDGKGFSESMVQSYVNHKEHLCWLKEYATVQTDEQRRTKVLLAYDHYIDGNDKGKAETTGDFYNELRRLLK…	MTSGVEERLIKLGGVIAVDKEPYGIGLAIGTSSIGWSVVDMNGRIKRVKGQTGLGVRLFEEGQAAAERRGYRTTRRRLSRRRWRLRLLREIFDEPISAIDASFFARQKASNVSPKDTKLVTTYRLFSDQSDGEFYEKYPTIYHLRQALMTEHRQFDLREIYLAIHHIVKYRGNFLRSGNPQKFQPGKLDFNERFTRINQAWLGVFDELAPQLPEEDLEDVTAIILDTTRSRLDRQRDLVKQLMKMTGNQKSWKPILTAFCKAILGLKAQVYLVLGLDVAKEDQKSLTFSLADIEDHRDDLAALMDEKQTALLEKLVDLQAAIQLTEIMPDGKGFSESMVQSYVNHKEHLCWLKEYATVQTDEQRRTKVLLAYDHYIDGNDKGKAETTGDFYNELRRLLK…	ATGACATCCGGCGTTGAAGAGAGGCTGATTAAACTGGGCGGTGTAATAGCTGTCGACAAGGAGCCATATGGGATCGGCCTCGCCATCGGGACATCATCTATAGGCTGGTCAGTGGTAGATATGAATGGCCGCATCAAGCGCGTCAAAGGCCAGACCGGCCTCGGTGTGCGACTTTTCGAGGAAGGTCAGGCTGCAGCTGAGAGAAGAGGCTATAGGACCACCCGCCGTAGGCTGAGTCGCAGAAGATGGCGCTTGCGTCTCCTCAGGGAAATCTTCGACGAACCCATTAGTGCCATCGACGCTAGTTTCTTCGCACGGCAAAAGGCTAGTAACGTGAGCCCCAAAGACACTAAACTGGTGACGACATACAGGCTCTTTAGTGACCAGTCTGACGGAGAG…	1369	GCTTTAGAATCTTGGTAAATCAATAGGGTTAAGAAC	ACCCTATTGATTTACCAAGATGCGTTAAAGTCAAACAAGGTGATTCGTCACCAAGTTTTACCTTTTGAGCCCGTTATCGGGCCATACATAATTTT	GCTTTAGAATCTTGGTCGAAACCAAGATGCGTTAAAGTCAAACAAGGTGATTCGTCACCAAGTTTTACCTTTTGAGCCCGTTATCGGGCCATACATAATTTT	NGAAA	ATGACATCCGGCGTTGAAGAGAGGCTGATTAAACTGGGCGGTGTAATAGCTGTCGACAAGGAGCCATATGGGATCGGCCTCGCCATCGGGACATCATCTATAGGCTGGTCAGTGGTAGATATGAATGGCCGCATCAAGCGCGTCAAAGGCCAGACCGGCCTCGGTGTGCGACTTTTCGAGGAAGGTCAGGCTGCAGCTGAGAGAAGAGGCTATAGGACCACCCGCCGTAGGCTGAGTCGCAGAAGATGGCGCTTGCGTCTCCTCAGGGAAATCTTCGACGAACCCATTAGTGCCATCGACGCTAGTTTCTTCGCACGGCAAAAGGCTAGTAACGTGAGCCCCAAAGACACTAAACTGGTGACGACATACAGGCTCTTTAGTGACCAGTCTGACGGAGAG…
Lactobacillus	buchneri	MKVNNYHIGLDIGTSSIGWVAIGEDGKPLRIKGKTAIGARLFQEGNPAADRRMFRTTRRRLSRRKWRLKLLEEIFDPYITPVDSTFFARLKQSNLSPKDSRKEFKGSMLFPDLTDMQYHKDYPTIYHLRHALMTQDEKFDIRMVYLAIHHIVKYRGNFLNSTPVDSFKASKVNFVDQFKKLNELYTAINPEESFQINLANSEDIGHQFLDPSIRKFDKKKQIPKIVPVSVDDKATDKINGKIASEIINAILGYKSKLDVVVQCTPVDSKSWALKFDEEDIDAKLQKILPEMDENQQSIIAILQNLYSQVTLNQIVPNGMSLSESMIEKYNDHHDHLKLYKKIIDQLADPKKKAALKKAYSQYVGDDGKVIEQADFWSSVKKNLDDSDLSKQIMDLIDAE…	MKVNNYHIGLAIGTSSIGWVAIGEDGKPLRIKGKTAIGARLFQEGNPAADRRMFRTTRRRLSRRKWRLKLLEEIFDPYITPVDSTFFARLKQSNLSPKDSRKEFKGSMLFPDLTDMQYHKDYPTIYHLRHALMTQDEKFDIRMVYLAIHHIVKYRGNFLNSTPVDSFKASKVNFVDQFKKLNELYTAINPEESFQINLANSEDIGHQFLDPSIRKFDKKKQIPKIVPVSVDDKATDKINGKIASEIINAILGYKSKLDVVVQCTPVDSKSWALKFDEEDIDAKLQKILPEMDENQQSIIAILQNLYSQVTLNQIVPNGMSLSESMIEKYNDHHDHLKLYKKIIDQLADPKKKAALKKAYSQYVGDDGKVIEQADFWSSVKKNLDDSDLSKQIMDLIDAE…	ATGAAGGTGAACAACTACCATATCGGCTTGGCTATCGGAACTTCTTCTATCGGATGGGTGGCCATCGGCGAGGACGGAAAGCCCCTGAGAATTAAGGGAAAGACGGCCATCGGAGCCAGACTCTTCCAGGAAGGTAATCCAGCTGCCGACAGGAGGATGTTCCGAACAACGCGGCGCAGGCTGAGCAGGCGGAAGTGGCGGCTTAAACTGTTGGAGGAAATCTTTGACCCCTACATCACTCCAGTAGACAGCACGTTTTTTGCTAGGCTCAAGCAGAGCAACTTAAGTCCAAAGGACTCCCGCAAAGAATTTAAAGGGTCTATGCTGTTTCCCGACCTCACGGATATGCAATATCACAAGGATTATCCAACAATTTATCACCTGAGACACGCCCTTATG…	1371	GTTTTAGAAGGATGTTAAATCAATAAGGTTAAACCC	GTTTGACCTTATTGATTTAACATCCTGTGTTAAAATCAAGCAAAGCGCTTTGCGCGGAGTTTCAACTTTTGACCCATTATATGGGCATTACATAAGCGAAAGGAACCATTCTTCAGTT	GTTTTAGAAGGATGTTACGAATAACATCCTGTGTTAAAATCAAGCAAAGCGCTTTGCGCGGAGTTTCAACTTTTGACCCATTATATGGGCATTACATAA	NTAAAA	ATGAAGGTGAACAACTACCATATCGGCTTGGCTATCGGAACTTCTTCTATCGGATGGGTGGCCATCGGCGAGGACGGAAAGCCCCTGAGAATTAAGGGAAAGACGGCCATCGGAGCCAGACTCTTCCAGGAAGGTAATCCAGCTGCCGACAGGAGGATGTTCCGAACAACGCGGCGCAGGCTGAGCAGGCGGAAGTGGCGGCTTAAACTGTTGGAGGAAATCTTTGACCCCTACATCACTCCAGTAGACAGCACGTTTTTTGCTAGGCTCAAGCAGAGCAACTTAAGTCCAAAGGACTCCCGCAAAGAATTTAAAGGGTCTATGCTGTTTCCCGACCTCACGGATATGCAATATCACAAGGATTATCCAACAATTTATCACCTGAGACACGCCCTTATG…
Lactobacillus	casei	MTKLNQPYGIGLDIGSSSIGFAVVDANSHLLRLKGETAIGARLFREGESAAGRRASRTTRRRLSHNRWRLRFLQDFFEPHISSIDPDFFLRQKYSEISPKDKERFKYEKRLFNDRTDAQFYKQYPTMYHLRLHLMNDASKADPREIFFAIHHILKSRGHFLTPGDAKNFNTDDVDLKRIFPALTEAYAQAYPDLTLSFEASKAEKFKSILLDEDATSNDTQKALVKLLLVDDGDKEVLKQQKKVLTEFAKAVAGLKAKFDVALGIEVANAENWHFGMAQLEDKWSDIEPSLTDQGMEIFEQIQDLYRARLLNGIVPAGKTLSQAKVDDYDQHCKDLKLFKEYLKQLNDHDLAKRIRLLYDRYIDGDDAKPFLRDDFVKALKKEVTAHPTELAESLLERM…	MTKLNQPYGIGLAIGSSSIGFAVVDANSHLLRLKGETAIGARLFREGESAAGRRASRTTRRRLSHNRWRLRFLQDFFEPHISSIDPDFFLRQKYSEISPKDKERFKYEKRLFNDRTDAQFYKQYPTMYHLRLHLMNDASKADPREIFFAIHHILKSRGHFLTPGDAKNFNTDDVDLKRIFPALTEAYAQAYPDLTLSFEASKAEKFKSILLDEDATSNDTQKALVKLLLVDDGDKEVLKQQKKVLTEFAKAVAGLKAKFDVALGIEVANAENWHFGMAQLEDKWSDIEPSLTDQGMEIFEQIQDLYRARLLNGIVPAGKTLSQAKVDDYDQHCKDLKLFKEYLKQLNDHDLAKRIRLLYDRYIDGDDAKPFLRDDFVKALKKEVTAHPTELAESLLERM…	ATGACCAAGCTGAACCAACCATATGGGATTGGCTTGGCCATCGGCTCATCCTCAATTGGATTTGCTGTTGTTGACGCTAACAGTCACCTGCTGAGATTAAAGGGAGAAACCGCAATTGGCGCAAGGCTTTTTAGAGAAGGAGAAAGTGCTGCCGGCAGAAGGGCCTCCAGGACAACTCGCAGGAGGCTCTCACACAACAGATGGAGACTGAGGTTCTTACAGGACTTCTTCGAGCCTCACATTTCTTCAATTGACCCAGATTTCTTTCTGAGGCAAAAGTATAGTGAGATCTCTCCCAAGGATAAAGAAAGATTTAAGTATGAGAAGCGCCTTTTTAACGATCGGACAGACGCCCAGTTTTATAAGCAGTACCCTACCATGTATCACTTAAGGTTGCAC…	1357	GTCTCAGGTAGATGTCAGATCAATCAGTTCAAGAGC	CTTGAATTGATTGATCTGACATCTACACGTTGAGATCAAACAAAGCTTCGGCTGAGTTTCAATTACTGAGCCCATGTAGGGCCTCTACATACTGCCATCTGAAATTTT	GTCTCAGGTAGATGTCGAAACATCTACACGTTGAGATCAAACAAAGCTTCGGCTGAGTTTCAATTACTGAGCCCATGTAGGGCCTCTACATACTGCCATCTGAAATTTT	NGTAG	ATGACCAAGCTGAACCAACCATATGGGATTGGCTTGGCCATCGGCTCATCCTCAATTGGATTTGCTGTTGTTGACGCTAACAGTCACCTGCTGAGATTAAAGGGAGAAACCGCAATTGGCGCAAGGCTTTTTAGAGAAGGAGAAAGTGCTGCCGGCAGAAGGGCCTCCAGGACAACTCGCAGGAGGCTCTCACACAACAGATGGAGACTGAGGTTCTTACAGGACTTCTTCGAGCCTCACATTTCTTCAATTGACCCAGATTTCTTTCTGAGGCAAAAGTATAGTGAGATCTCTCCCAAGGATAAAGAAAGATTTAAGTATGAGAAGCGCCTTTTTAACGATCGGACAGACGCCCAGTTTTATAAGCAGTACCCTACCATGTATCACTTAAGGTTGCAC…
Lactobacillus	curvatus	MSRPYNIGLDIGTSSIGWSVVDDQSKLVSVRGKYGYGVRLYDEGQTAAERRSFRTTRRRLKRRKWRLGLLREIFEPYITPVDDTFFLRKKQSNLSPKDQRKLYPQTSLFNDRTDRAFYDDYPTIYHLRYKLMTEKRQFDIREIYLAMHHIVKYRGHFLNEAPVSSFKSSEINLVAHFDRLNTIFADLFSESGFQLETDKLAEVKALLLDNHQSASNRQRQALLLIYTPSTNKAVEKQNKAIATELLKAILGLKAKFNVLTGIEAEDVKTWTLTFNAENFDEEMVKLESSLDDNAHQIIESLQELYSGVLLAGIVPENQSLSQAMITKYDDHQKHLKMLKAVREALAPEDRQRLKQAYDQYVDGQENTKAYSKEDFYGDITKALKNNPDHPIVSEIKKLI…	MSRPYNIGLAIGTSSIGWSVVDDQSKLVSVRGKYGYGVRLYDEGQTAAERRSFRTTRRRLKRRKWRLGLLREIFEPYITPVDDTFFLRKKQSNLSPKDQRKLYPQTSLFNDRTDRAFYDDYPTIYHLRYKLMTEKRQFDIREIYLAMHHIVKYRGHFLNEAPVSSFKSSEINLVAHFDRLNTIFADLFSESGFQLETDKLAEVKALLLDNHQSASNRQRQALLLIYTPSTNKAVEKQNKAIATELLKAILGLKAKFNVLTGIEAEDVKTWTLTFNAENFDEEMVKLESSLDDNAHQIIESLQELYSGVLLAGIVPENQSLSQAMITKYDDHQKHLKMLKAVREALAPEDRQRLKQAYDQYVDGQENTKAYSKEDFYGDITKALKNNPDHPIVSEIKKLI…	ATGAGCCGGCCTTACAACATCGGACTTGCCATAGGAACCTCATCCATCGGATGGTCTGTAGTGGACGATCAGTCAAAACTTGTTAGCGTCAGGGGCAAGTACGGATACGGTGTGCGATTGTATGACGAGGGGCAGACTGCAGCTGAGAGGAGATCATTCAGGACCACTCGGCGAAGGCTGAAGAGACGAAAGTGGCGCTTGGGGCTGCTGCGGGAGATATTCGAGCCGTACATTACACCTGTCGACGACACCTTCTTTCTTCGCAAGAAGCAGTCTAATCTGTCACCAAAAGACCAACGCAAACTTTACCCTCAGACTAGCCTCTTCAACGACAGAACCGACAGGGCCTTTTACGATGACTACCCCACAATATATCACCTCAGGTACAAATTGATGACA…	1368	GTTTTAGAAGAGTATCAAATCAATGAGTAGTTCAAC	TACTCATTGATTTGATACTCTGAGTTAAAATCAAACAAGGTCTTCGGACCAAGTTTTCTATTCTGAGCCTCTTATGAGGCCTTTTTTT	GTTTTAGAAGAGTATCCGAAGATACTCTGAGTTAAAATCAAACAAGGTCTTCGGACCAAGTTTTCTATTCTGAGCCTCTTATGAGGCCTTTTTTT	NNGAA	ATGAGCCGGCCTTACAACATCGGACTTGCCATAGGAACCTCATCCATCGGATGGTCTGTAGTGGACGATCAGTCAAAACTTGTTAGCGTCAGGGGCAAGTACGGATACGGTGTGCGATTGTATGACGAGGGGCAGACTGCAGCTGAGAGGAGATCATTCAGGACCACTCGGCGAAGGCTGAAGAGACGAAAGTGGCGCTTGGGGCTGCTGCGGGAGATATTCGAGCCGTACATTACACCTGTCGACGACACCTTCTTTCTTCGCAAGAAGCAGTCTAATCTGTCACCAAAAGACCAACGCAAACTTTACCCTCAGACTAGCCTCTTCAACGACAGAACCGACAGGGCCTTTTACGATGACTACCCCACAATATATCACCTCAGGTACAAATTGATGACA…
Lactobacillus	delbrueckii	MAKPKDYTIGLDIGTNSVGWVVTDDQNNILRIKGKKAIGARLFAEGKVAAERRSFRTTRRRLSRRRWRIKLLEELFDKEIAKVDPSFFARLHESWISPKDKRKRYSAIVFPSPEEDKKFHESYPTIYHLRDKLMKDDQKHDIREIYIAVHQMIKARGNFLHDESVETYRSGMSSLGGRSERTILSVQTLEELNDLFAENEGTEEAKLNVASAEQINDILTGGHLNADSQKEIGNLLLPSSFPSFDDKAKEKQVKKLIKNVATNISKAWLGYKADFSTILNLANVDKDQKKIFAFALQGGDEEDKVQELESLLEQSQTDIVDRLIEIRHAIVLSEIVPVGMTLSEAMIDKYDQHKEDLITLKAVIRNTKDKKKAAKLQAIYDLYVNNRHADLAKAMKLTG…	MAKPKDYTIGLAIGTNSVGWVVTDDQNNILRIKGKKAIGARLFAEGKVAAERRSFRTTRRRLSRRRWRIKLLEELFDKEIAKVDPSFFARLHESWISPKDKRKRYSAIVFPSPEEDKKFHESYPTIYHLRDKLMKDDQKHDIREIYIAVHQMIKARGNFLHDESVETYRSGMSSLGGRSERTILSVQTLEELNDLFAENEGTEEAKLNVASAEQINDILTGGHLNADSQKEIGNLLLPSSFPSFDDKAKEKQVKKLIKNVATNISKAWLGYKADFSTILNLANVDKDQKKIFAFALQGGDEEDKVQELESLLEQSQTDIVDRLIEIRHAIVLSEIVPVGMTLSEAMIDKYDQHKEDLITLKAVIRNTKDKKKAAKLQAIYDLYVNNRHADLAKAMKLTG…	ATGGCAAAGCCTAAAGACTATACCATCGGACTGGCTATTGGAACCAATAGCGTAGGCTGGGTTGTGACTGACGACCAAAATAACATTCTTCGCATTAAGGGAAAGAAGGCTATCGGGGCCCGGCTGTTCGCCGAGGGCAAGGTGGCAGCGGAGAGACGCAGCTTCCGGACCACTAGAAGGCGGCTGAGCAGGAGGAGGTGGCGCATCAAACTCCTGGAGGAGCTCTTTGACAAGGAGATCGCCAAAGTGGATCCCTCCTTCTTCGCCCGGCTTCACGAGAGTTGGATCTCTCCAAAAGACAAGCGCAAGAGATACTCTGCGATCGTGTTCCCCTCTCCCGAGGAGGATAAGAAGTTCCACGAGTCTTACCCCACAATTTACCACCTCAGGGATAAGCTC…	1427	GTTTTAGAAGGTTGTCTATTCAATAAGGTTTAACCC	ACCTTATTGAATAGACAACCTGATTTAAAATCAAGCAAAGCTCTTCGGAGCGGAGTTTATACATTTGTCCCGTGTATTGCGGGCTTTTTTT	GTTTTAGAAGGTTGTCCGAAGACAACCTGATTTAAAATCAAGCAAAGCTCTTCGGAGCGGAGTTTATACATTTGTCCCGTGTATTGCGGGCTTTTTTT	NCATA	ATGGCAAAGCCTAAAGACTATACCATCGGACTGGCTATTGGAACCAATAGCGTAGGCTGGGTTGTGACTGACGACCAAAATAACATTCTTCGCATTAAGGGAAAGAAGGCTATCGGGGCCCGGCTGTTCGCCGAGGGCAAGGTGGCAGCGGAGAGACGCAGCTTCCGGACCACTAGAAGGCGGCTGAGCAGGAGGAGGTGGCGCATCAAACTCCTGGAGGAGCTCTTTGACAAGGAGATCGCCAAAGTGGATCCCTCCTTCTTCGCCCGGCTTCACGAGAGTTGGATCTCTCCAAAAGACAAGCGCAAGAGATACTCTGCGATCGTGTTCCCCTCTCCCGAGGAGGATAAGAAGTTCCACGAGTCTTACCCCACAATTTACCACCTCAGGGATAAGCTC…
Lactobacillus	diolivorans	MRGNYHIGLDIGTSSIGWAVIDDNAKVMRAKGKTAIGARLYNEGQTAADRRLFRTTRRRLNRRKWRLKLLDEIFDPYITPVDAAFFARLKQSNLSPKDQNRDWTGSMLFPDRTDRKFHKDYPTIYHLRHKLMTEDHQFDIREIYLAIHHIVKYRGNFLNTTPVSSFSVSDVKFDEQFDRLNELYAAVSPDEPFAINGDNSKAIETLLLSDETKKFDKQKQSAKLILSETGDKALDKENTKVATQISKAILGYKTQLDVLLKYDAINSSAWKIELDDENIDDTLPGLLSQLDENRQEMVSIIQNLYAQVTLNQIVPNGMSLSESMIEKYNAHRDHLKLLKQLEDKIDDPKKKKGLEAAYDAYVGKNMKVANQDVFYASVKKNLDDSDLAKQIADLIEAQK…	MRGNYHIGLAIGTSSIGWAVIDDNAKVMRAKGKTAIGARLYNEGQTAADRRLFRTTRRRLNRRKWRLKLLDEIFDPYITPVDAAFFARLKQSNLSPKDQNRDWTGSMLFPDRTDRKFHKDYPTIYHLRHKLMTEDHQFDIREIYLAIHHIVKYRGNFLNTTPVSSFSVSDVKFDEQFDRLNELYAAVSPDEPFAINGDNSKAIETLLLSDETKKFDKQKQSAKLILSETGDKALDKENTKVATQISKAILGYKTQLDVLLKYDAINSSAWKIELDDENIDDTLPGLLSQLDENRQEMVSIIQNLYAQVTLNQIVPNGMSLSESMIEKYNAHRDHLKLLKQLEDKIDDPKKKKGLEAAYDAYVGKNMKVANQDVFYASVKKNLDDSDLAKQIADLIEAQK…	ATGAGGGGAAACTACCACATCGGGCTTGCAATCGGCACTTCATCCATTGGATGGGCCGTTATTGACGATAACGCTAAAGTCATGCGGGCCAAAGGAAAGACCGCGATTGGTGCGCGGCTGTACAACGAGGGCCAGACTGCCGCAGATCGGCGGTTATTCAGGACCACCAGGCGGCGCCTCAATCGCCGGAAGTGGAGACTCAAGCTGCTTGATGAGATCTTTGATCCCTACATTACCCCGGTGGACGCCGCCTTCTTTGCCCGGCTCAAGCAGAGTAACCTCAGCCCCAAGGATCAGAACAGGGATTGGACCGGGAGCATGTTATTTCCTGACCGAACCGACAGAAAGTTCCACAAAGATTACCCAACCATTTACCACCTGCGCCACAAGCTGATGACC…	1363	GTTTTAGAAGACTGTTGAATCAATGATGTTTAGTCC	TAAACATTATTGATTCGACAGTCTGAGTTAAAATCAAGCAATGCGTGTAAGCGCGGAGTTTCTACACACCATTATTGGTGAAACCCTTATGGGTGTACATAAAGAAAAGGAATCGTTCATCTTCATCGATGAACGATTCCTTTTT	GTTTTAGAAGACTGTTGACGAATCGACAGTCTGAGTTAAAATCAAGCAATGCGTGTAAGCGCGGAGTTTCTACACACCATTATTGGTGAAACCCTTATGGGTGTACATAAAGAAAAGGAATCGTTCATCTTCATCGATGAACGATTCCTTTTT	NNGAAT	ATGAGGGGAAACTACCACATCGGGCTTGCAATCGGCACTTCATCCATTGGATGGGCCGTTATTGACGATAACGCTAAAGTCATGCGGGCCAAAGGAAAGACCGCGATTGGTGCGCGGCTGTACAACGAGGGCCAGACTGCCGCAGATCGGCGGTTATTCAGGACCACCAGGCGGCGCCTCAATCGCCGGAAGTGGAGACTCAAGCTGCTTGATGAGATCTTTGATCCCTACATTACCCCGGTGGACGCCGCCTTCTTTGCCCGGCTCAAGCAGAGTAACCTCAGCCCCAAGGATCAGAACAGGGATTGGACCGGGAGCATGTTATTTCCTGACCGAACCGACAGAAAGTTCCACAAAGATTACCCAACCATTTACCACCTGCGCCACAAGCTGATGACC…
Lactobacillus	fermentum	MDYVKEYHIGLDIGTSSIGWAVTDSQFKLMRIKGKTAIGVRLFEEGKTAAERRTFRTTRRRLKRRKWRLHYLDKIFAPHLQEVDENFLRRLKQSNIHPEDPAKNQAFIGKLLFPDLLKKNERGYPTLIKMRDELPVEQRAHYPVTNIYKLREAMINEDRQFDLREVYLAVHHIVKYRGHFLNNASVDKFKVGRIDFDKSFNVLNEAYEELQNGEGSFTIEPSKVEKIGQLLLDTKMRKLDRQKAVAKLLEVKVADKEETKRNKQIATAMSKLVLGYKADFATVAMANGNEWKIDLSSETSEDEIEKFREELSDAQNDILTEITSLFSQIMLNEIVPNGMSISESMMDRYWMHERQLAEVKEYLATQPASARKEFDQVYNKYIGQAPKEKGFDLEKGLKK…	MDYVKEYHIGLAIGTSSIGWAVTDSQFKLMRIKGKTAIGVRLFEEGKTAAERRTFRTTRRRLKRRKWRLHYLDKIFAPHLQEVDENFLRRLKQSNIHPEDPAKNQAFIGKLLFPDLLKKNERGYPTLIKMRDELPVEQRAHYPVTNIYKLREAMINEDRQFDLREVYLAVHHIVKYRGHFLNNASVDKFKVGRIDFDKSFNVLNEAYEELQNGEGSFTIEPSKVEKIGQLLLDTKMRKLDRQKAVAKLLEVKVADKEETKRNKQIATAMSKLVLGYKADFATVAMANGNEWKIDLSSETSEDEIEKFREELSDAQNDILTEITSLFSQIMLNEIVPNGMSISESMMDRYWMHERQLAEVKEYLATQPASARKEFDQVYNKYIGQAPKEKGFDLEKGLKK…	GTGGACTATGTTAAGGAATACCATATCGGTCTTGCAATAGGCACCTCTAGTATAGGTTGGGCCGTGACAGACAGTCAGTTCAAGCTCATGAGGATTAAAGGCAAAACCGCTATTGGAGTAAGGCTCTTCGAGGAAGGTAAAACTGCCGCCGAGAGAAGAACGTTTCGTACTACACGTCGACGTCTGAAACGCCGTAAGTGGAGACTGCATTATCTCGACAAGATCTTCGCTCCCCATCTGCAGGAAGTCGACGAGAACTTTCTCAGAAGACTTAAACAGTCCAACATTCATCCAGAGGACCCCGCAAAGAACCAGGCATTTATCGGAAAACTGCTGTTCCCAGACCTGCTCAAGAAGAACGAACGGGGCTATCCCACTCTCATCAAAATGCGGGACGAG…	1381	GTCTTGGATGAGTGTCAGATCAGTAGTTCCGAGTAC	ACTACTGATCTAACACTCATAGTCAAGATCAAACGAGTGGTTTTCCACGAGTTATTACTTTTGAGCCATGTTATTCTGGCCATACATATAATAAAAAGGAGTCGATTTAATCGGCTCCTTTTT	GTCTTGGATGAGTGTCAGCGAACTAACACTCATAGTCAAGATCAAACGAGTGGTTTTCCACGAGTTATTACTTTTGAGCCATGTTATTCTGGCCATACATATAATAAAAAGGAGTCGATTTAATCGGCTCCTTTTT	NNAAT	GTGGACTATGTTAAGGAATACCATATCGGTCTTGCAATAGGCACCTCTAGTATAGGTTGGGCCGTGACAGACAGTCAGTTCAAGCTCATGAGGATTAAAGGCAAAACCGCTATTGGAGTAAGGCTCTTCGAGGAAGGTAAAACTGCCGCCGAGAGAAGAACGTTTCGTACTACACGTCGACGTCTGAAACGCCGTAAGTGGAGACTGCATTATCTCGACAAGATCTTCGCTCCCCATCTGCAGGAAGTCGACGAGAACTTTCTCAGAAGACTTAAACAGTCCAACATTCATCCAGAGGACCCCGCAAAGAACCAGGCATTTATCGGAAAACTGCTGTTCCCAGACCTGCTCAAGAAGAACGAACGGGGCTATCCCACTCTCATCAAAATGCGGGACGAG…
Lactobacillus	gasseri	MTKIKNEYIVGLDIGTNSCGWVAMDFQNTILRMHGKTAIGSHLFDAGNSAADRRAFRTTRRRIKRRKWRLKLLEEIFDPYMTEVDPYFFARLKESGLSPLDKRKNASSIVFPTALEDKKFYCNYPTIYHLRYDLMSEDKKFDLREIYLAIHHIVKYRGNFLYNTPVKDFEASKIDVKDSLEKLNELYERLDSEFTVELDSSNALEIEKIIRDKNVFKINKVKSIHQLLSLKTENKERTKLIKDVSKQIINAILGYKTKFETILLKNISKDEADDWEFKLTDVDADNKFENLIGDLNENEQEILLVIRNLANAITLSNIVEEGKTLSESMIDKYNKHSDDLKLLKQVISDHPDRDKAKKLALAYDLYVNNRHGKLLQAKDVLGSKKTLSKEDFYKEVKKN…	MTKIKNEYIVGLAIGTNSCGWVAMDFQNTILRMHGKTAIGSHLFDAGNSAADRRAFRTTRRRIKRRKWRLKLLEEIFDPYMTEVDPYFFARLKESGLSPLDKRKNASSIVFPTALEDKKFYCNYPTIYHLRYDLMSEDKKFDLREIYLAIHHIVKYRGNFLYNTPVKDFEASKIDVKDSLEKLNELYERLDSEFTVELDSSNALEIEKIIRDKNVFKINKVKSIHQLLSLKTENKERTKLIKDVSKQIINAILGYKTKFETILLKNISKDEADDWEFKLTDVDADNKFENLIGDLNENEQEILLVIRNLANAITLSNIVEEGKTLSESMIDKYNKHSDDLKLLKQVISDHPDRDKAKKLALAYDLYVNNRHGKLLQAKDVLGSKKTLSKEDFYKEVKKN…	ATGACAAAGATTAAAAATGAGTATATTGTGGGCCTGGCAATCGGCACCAATAGTTGCGGCTGGGTGGCTATGGATTTTCAGAACACAATCTTGCGCATGCATGGCAAGACAGCTATTGGCAGCCACCTTTTTGACGCGGGCAACAGCGCCGCAGATCGTCGGGCCTTCCGTACAACAAGACGACGAATTAAAAGACGTAAATGGAGACTGAAACTGTTGGAAGAGATTTTTGATCCCTACATGACAGAAGTGGACCCTTATTTTTTTGCAAGGCTGAAGGAAAGCGGGCTGAGCCCGCTGGACAAGAGGAAAAACGCCTCTTCAATAGTGTTCCCTACTGCTCTGGAGGACAAAAAGTTTTATTGTAACTACCCTACCATATACCACTTGCGATACGAC…	1386	GTTTTAGATGGTTGTTAGATCAATAAGGCTTAGATC	TTATTGATCTAACAACCAGATTTAAAATCAAGCAATGCATCTTTTGATGCAAAGTTTCAATACTTGTCCCGAGCTATCGAGGGACTTTTTTT	GTTTTAGATGGTTGTTACGAATAACAACCAGATTTAAAATCAAGCAATGCATCTTTTGATGCAAAGTTTCAATACTTGTCCCGAGCTATCGAGGGACTTTTTTT	NTNAAA	ATGACAAAGATTAAAAATGAGTATATTGTGGGCCTGGCAATCGGCACCAATAGTTGCGGCTGGGTGGCTATGGATTTTCAGAACACAATCTTGCGCATGCATGGCAAGACAGCTATTGGCAGCCACCTTTTTGACGCGGGCAACAGCGCCGCAGATCGTCGGGCCTTCCGTACAACAAGACGACGAATTAAAAGACGTAAATGGAGACTGAAACTGTTGGAAGAGATTTTTGATCCCTACATGACAGAAGTGGACCCTTATTTTTTTGCAAGGCTGAAGGAAAGCGGGCTGAGCCCGCTGGACAAGAGGAAAAACGCCTCTTCAATAGTGTTCCCTACTGCTCTGGAGGACAAAAAGTTTTATTGTAACTACCCTACCATATACCACTTGCGATACGAC…
Lactobacillus	hammesii	MNQEPYAIGLDIGTSSLGWANADMDGYIARVKGQTGLGVRLFEEGQPAADRRSFRTTRRRLSRRRWRLRLLREIFDEPISSIDPNFFARQKASSISPKDDRFETTYQLFNDKTDQEFYSKYPTIYHLRWALMTEHRKFDLREIYLAVHHIVKYRGNFLRSGNPKSFKPSELDFSQRFKEVNGLWHLIFDEVAPQLPTDNLEEITKLVLDTTRTRADRQRESVKLLMAATDNHKDWKPYLTEFTKAILGLKTKLYLLTGVDVAKADQKTWTFSLEDIEDHRADLETAFDDRSLELIEKLVDLQAAIQLTEIMPSGQYFSQSMIYRYDQHKEHLRWLKDYAEQQTDANKRKAVRLAYDHYIEGDAKGKPEIADDFYKELNRILKGDTSELAKKINHEIALE…	MNQEPYAIGLAIGTSSLGWANADMDGYIARVKGQTGLGVRLFEEGQPAADRRSFRTTRRRLSRRRWRLRLLREIFDEPISSIDPNFFARQKASSISPKDDRFETTYQLFNDKTDQEFYSKYPTIYHLRWALMTEHRKFDLREIYLAVHHIVKYRGNFLRSGNPKSFKPSELDFSQRFKEVNGLWHLIFDEVAPQLPTDNLEEITKLVLDTTRTRADRQRESVKLLMAATDNHKDWKPYLTEFTKAILGLKTKLYLLTGVDVAKADQKTWTFSLEDIEDHRADLETAFDDRSLELIEKLVDLQAAIQLTEIMPSGQYFSQSMIYRYDQHKEHLRWLKDYAEQQTDANKRKAVRLAYDHYIEGDAKGKPEIADDFYKELNRILKGDTSELAKKINHEIALE…	ATGAATCAGGAGCCTTATGCTATCGGCCTGGCTATTGGTACAAGCTCTCTTGGATGGGCAAACGCAGACATGGACGGCTATATTGCTAGAGTGAAGGGCCAGACGGGCCTGGGCGTGCGGCTGTTTGAGGAGGGGCAACCCGCCGCCGACCGGAGATCCTTTCGGACCACTAGGAGGCGACTGAGTCGGAGACGGTGGAGGCTGCGACTCCTCCGGGAGATTTTTGATGAACCGATATCTTCAATTGACCCAAACTTTTTTGCAAGGCAGAAGGCCTCCAGCATCAGTCCTAAAGATGACAGATTCGAGACCACCTATCAACTCTTTAACGACAAAACCGACCAGGAGTTCTACAGCAAGTACCCAACCATCTATCATCTGAGATGGGCTCTGATGACA…	1362	GCTTTAGATTAGTGACAATTCAGTAAGGTCAAGAGC	CTTGATCTTACTGAATTGTCACTAAGAGTTAAAGTCAGACAAGGTGGTTTACCACCAAGTTTTATCTTATGAGCCCGTTATCGAGCCATACATATCTTGTTAGAGTCCTTTGCTGAATGCGTCAGCGAAGGACTCTTTTTT	GCTTTAGATTAGTGACACGAATGTCACTAAGAGTTAAAGTCAGACAAGGTGGTTTACCACCAAGTTTTATCTTATGAGCCCGTTATCGAGCCATACATATCTTGTTAGAGTCCTTTGCTGAATGCGTCAGCGAAGGACTCTTTTTT	NNGAAA	ATGAATCAGGAGCCTTATGCTATCGGCCTGGCTATTGGTACAAGCTCTCTTGGATGGGCAAACGCAGACATGGACGGCTATATTGCTAGAGTGAAGGGCCAGACGGGCCTGGGCGTGCGGCTGTTTGAGGAGGGGCAACCCGCCGCCGACCGGAGATCCTTTCGGACCACTAGGAGGCGACTGAGTCGGAGACGGTGGAGGCTGCGACTCCTCCGGGAGATTTTTGATGAACCGATATCTTCAATTGACCCAAACTTTTTTGCAAGGCAGAAGGCCTCCAGCATCAGTCCTAAAGATGACAGATTCGAGACCACCTATCAACTCTTTAACGACAAAACCGACCAGGAGTTCTACAGCAAGTACCCAACCATCTATCATCTGAGATGGGCTCTGATGACA…
Lactobacillus	jensenii	MKEIKDYIIGLDIGTNSCGYVVTDKQNNILKLKGKTAIGARLFKEGQAAADRRSFRTTRRRLARRHWRLGLLEEIFDPEMEKIDPNFFRRLKESDYSPKDSRKQFNAIVFKSIKADKRFYKKYPTIYHLRNALMHDNQKHDLREIFMAVHHIVKYRGNFLREDSVNAFKAAKFSLRGEDGIGPVDKLNDLLKEIYSEYSPELATNNLSKIEDIIKDKNLYKQDKLKQVATLLIKEADSKDKAKLNKDIAKQVANSFMGYMFRLDTLFSLTDVDVKDYKLKFSDANIDESLDDLTSLLTDAQIEFVLELQSIYNTIVLNEIVPDGMSLSESMIKKYDDHKEDLKIFKEYIDSLSDQKKAKKLLSAYNLYVNYRKSDLVEAKNLFKNKKVGDKNFADVISN…	MKEIKDYIIGLAIGTNSCGYVVTDKQNNILKLKGKTAIGARLFKEGQAAADRRSFRTTRRRLARRHWRLGLLEEIFDPEMEKIDPNFFRRLKESDYSPKDSRKQFNAIVFKSIKADKRFYKKYPTIYHLRNALMHDNQKHDLREIFMAVHHIVKYRGNFLREDSVNAFKAAKFSLRGEDGIGPVDKLNDLLKEIYSEYSPELATNNLSKIEDIIKDKNLYKQDKLKQVATLLIKEADSKDKAKLNKDIAKQVANSFMGYMFRLDTLFSLTDVDVKDYKLKFSDANIDESLDDLTSLLTDAQIEFVLELQSIYNTIVLNEIVPDGMSLSESMIKKYDDHKEDLKIFKEYIDSLSDQKKAKKLLSAYNLYVNYRKSDLVEAKNLFKNKKVGDKNFADVISN…	ATGAAGGAGATTAAGGATTATATAATCGGGCTGGCGATTGGAACCAATAGCTGCGGCTATGTGGTTACCGACAAGCAGAACAACATCCTCAAACTTAAAGGCAAAACAGCAATAGGGGCGCGGCTGTTCAAAGAGGGACAGGCCGCTGCTGATCGGCGGAGTTTTCGGACCACCCGAAGAAGGTTGGCGAGAAGGCATTGGCGCCTCGGCTTGCTCGAGGAGATATTCGACCCCGAGATGGAGAAGATTGACCCAAACTTCTTCCGACGCTTGAAGGAGTCTGATTACTCCCCAAAGGACAGCCGGAAACAGTTCAACGCCATCGTGTTCAAGAGCATCAAGGCCGATAAAAGGTTCTACAAGAAGTACCCTACCATCTATCATCTCCGAAACGCCCTC…	1395	GTTTTAGAAGGTTGTTAAATCAGTAAGTTGAAAAAC	TTTCAATTTACTGATTTAACAACCTTATTTTTAAAATCAAGCAAGGCTTTCGGGCCGAGTTTTCACATGTGTACCGCTTATAGCGGTCTTTTTTTTT	GTTTTAGAAGGTTGTTACGAATAACAACCTTATTTTTAAAATCAAGCAAGGCTTTCGGGCCGAGTTTTCACATGTGTACCGCTTATAGCGGTCTTTTTTTTT	TGG	ATGAAGGAGATTAAGGATTATATAATCGGGCTGGCGATTGGAACCAATAGCTGCGGCTATGTGGTTACCGACAAGCAGAACAACATCCTCAAACTTAAAGGCAAAACAGCAATAGGGGCGCGGCTGTTCAAAGAGGGACAGGCCGCTGCTGATCGGCGGAGTTTTCGGACCACCCGAAGAAGGTTGGCGAGAAGGCATTGGCGCCTCGGCTTGCTCGAGGAGATATTCGACCCCGAGATGGAGAAGATTGACCCAAACTTCTTCCGACGCTTGAAGGAGTCTGATTACTCCCCAAAGGACAGCCGGAAACAGTTCAACGCCATCGTGTTCAAGAGCATCAAGGCCGATAAAAGGTTCTACAAGAAGTACCCTACCATCTATCATCTCCGAAACGCCCTC…
Lactobacillus	kefiri	MRVKVYYIGLDIGTSSIGWVVMGEDGKPVRVKGKTAIGARLFQEGHVAADRRMFRTTRRRLNRRKWRLKLLDEIFDPYITPVDSTFFARLKQSNLSPKDSRKEFKGSMLFPDLTDKQYHEDYPTIYHLRRALMTEDKKFDIRMVYLAIHHIVKYRGNFLNSATVDTFKASKVDFKKSFNQLNELYSAINPEDAFQVDMNKSDETGRLFLDSSIRKFDKQKQISKLIPVVVEDKEAKKLNGKIALEITKAILGYKSKLNVVTQTEPEDPKKWAVKFDDEDIDSKLNDILPEMDENQQSIVEIIQDLYSQVTLNQIVPNGMSLSDSMIKKYNDHHEHLKLYKKLIDNISDTKKRSALKTAYDKYVGDDGKTIEQDEFYSNVKKNLDDSDLSKQIADLIEAE…	MRVKVYYIGLAIGTSSIGWVVMGEDGKPVRVKGKTAIGARLFQEGHVAADRRMFRTTRRRLNRRKWRLKLLDEIFDPYITPVDSTFFARLKQSNLSPKDSRKEFKGSMLFPDLTDKQYHEDYPTIYHLRRALMTEDKKFDIRMVYLAIHHIVKYRGNFLNSATVDTFKASKVDFKKSFNQLNELYSAINPEDAFQVDMNKSDETGRLFLDSSIRKFDKQKQISKLIPVVVEDKEAKKLNGKIALEITKAILGYKSKLNVVTQTEPEDPKKWAVKFDDEDIDSKLNDILPEMDENQQSIVEIIQDLYSQVTLNQIVPNGMSLSDSMIKKYNDHHEHLKLYKKLIDNISDTKKRSALKTAYDKYVGDDGKTIEQDEFYSNVKKNLDDSDLSKQIADLIEAE…	ATGCGTGTCAAAGTATACTATATAGGACTGGCAATTGGAACCAGCAGCATCGGATGGGTGGTTATGGGAGAAGACGGCAAGCCAGTCCGGGTCAAAGGCAAGACGGCAATTGGAGCCCGTCTTTTTCAGGAGGGCCATGTTGCCGCTGATAGACGGATGTTTAGGACCACAAGACGGAGGCTTAACAGGCGGAAGTGGAGGCTCAAGCTGCTGGACGAGATCTTCGACCCCTATATCACCCCAGTGGATTCAACATTCTTTGCAAGGCTGAAGCAGAGTAACTTAAGTCCTAAGGATTCTAGGAAGGAATTTAAGGGAAGCATGCTGTTTCCGGATCTGACAGACAAACAGTACCACGAGGACTACCCGACCATCTACCACCTTAGAAGAGCGTTGATG…	1368	GTTTTAGAAGGATGTTAAATCAATAAGGTTAAACCC	GTTTGACCTTATTGATTTAACATCCTGTGTTAAAATCAAGCAATGCGCTTTGCGCGGAGTTTCAACTTTTGACCCATTATATGGGCATTACATAAGCGAAAGGAATCATTCTTCGATTTGGAGAATGATTCCTTTTTT	GTTTTAGAAGGATGTTCGAAAACATCCTGTGTTAAAATCAAGCAATGCGCTTTGCGCGGAGTTTCAACTTTTGACCCATTATATGGGCATTACATAAGCGAAAGGAATCATTCTTCGATTTGGAGAATGATTCCTTTTTT	NNAT	ATGCGTGTCAAAGTATACTATATAGGACTGGCAATTGGAACCAGCAGCATCGGATGGGTGGTTATGGGAGAAGACGGCAAGCCAGTCCGGGTCAAAGGCAAGACGGCAATTGGAGCCCGTCTTTTTCAGGAGGGCCATGTTGCCGCTGATAGACGGATGTTTAGGACCACAAGACGGAGGCTTAACAGGCGGAAGTGGAGGCTCAAGCTGCTGGACGAGATCTTCGACCCCTATATCACCCCAGTGGATTCAACATTCTTTGCAAGGCTGAAGCAGAGTAACTTAAGTCCTAAGGATTCTAGGAAGGAATTTAAGGGAAGCATGCTGTTTCCGGATCTGACAGACAAACAGTACCACGAGGACTACCCGACCATCTACCACCTTAGAAGAGCGTTGATG…
Lactobacillus	lindneri	MTQKVIPYNIGLDIGTNSVGWAVTDNENKLLHIKGHNGIGVRLFKEGQSAAERCGFRTTRRRLSRRKWRLRLLNEIFADKIAKVDPSFFARLKQSNVSPKDPNKTMFGNILFDNGNLNDKSFHDEYKTIYHLRQSIIDHPEKKFDIRLIYLAMHHIIKYRGHFLNQANVQDFKGGKIDLEESFKDLNSIFENQGRDLRLVTEDANKYVKELSDNSKTRNDRQKELSKVLYIPIDKNSDKNNKKVTTEIIKAILGMKAKFDVIFGIDAENAKEWSLTFNSDDFDDKIEGLSAQMTDEAGEILLILKELYFALNLSDILNNSVTDKNAKTLSEAMINRYDDHKEQLTMLKQVIDNSDKKHAKALKAAYSAYIDGENNKKISFEDLRKRIQKNLDNSETSKK…	MTQKVIPYNIGLAIGTNSVGWAVTDNENKLLHIKGHNGIGVRLFKEGQSAAERCGFRTTRRRLSRRKWRLRLLNEIFADKIAKVDPSFFARLKQSNVSPKDPNKTMFGNILFDNGNLNDKSFHDEYKTIYHLRQSIIDHPEKKFDIRLIYLAMHHIIKYRGHFLNQANVQDFKGGKIDLEESFKDLNSIFENQGRDLRLVTEDANKYVKELSDNSKTRNDRQKELSKVLYIPIDKNSDKNNKKVTTEIIKAILGMKAKFDVIFGIDAENAKEWSLTFNSDDFDDKIEGLSAQMTDEAGEILLILKELYFALNLSDILNNSVTDKNAKTLSEAMINRYDDHKEQLTMLKQVIDNSDKKHAKALKAAYSAYIDGENNKKISFEDLRKRIQKNLDNSETSKK…	ATGACTCAAAAGGTGATCCCCTACAATATTGGTTTGGCAATAGGCACAAACAGTGTGGGCTGGGCCGTCACCGATAACGAGAACAAGCTTCTCCACATAAAGGGTCATAACGGCATAGGGGTGCGCCTGTTCAAGGAAGGCCAGAGTGCCGCCGAGCGGTGTGGTTTCAGGACGACGCGACGACGGCTGAGCCGAAGGAAATGGCGATTGCGGTTGCTGAATGAGATATTCGCCGACAAGATCGCGAAGGTGGACCCCTCTTTCTTCGCCAGGCTTAAGCAGAGCAACGTATCCCCTAAGGACCCCAATAAGACCATGTTCGGCAACATCCTGTTCGACAACGGCAACCTTAACGACAAATCATTCCACGACGAATACAAAACAATCTACCATCTCCGC…	1341	GTTTTAGAAGTACGTCATTCTAATGAGATTAAGAAC	TTAATCTCATTAGAATGACGTACTGAGTTAAAATCAAACAAAGCCTTATGCTGAGTTTTATCTTTTGAGCCCTTAAGGGCCATACATATACAAAAGACAGCTATCAATTATCTGATAGCTGTCTTTTT	GTTTTAGAAGTACGTCCGAAGACGTACTGAGTTAAAATCAAACAAAGCCTTATGCTGAGTTTTATCTTTTGAGCCCTTAAGGGCCATACATATACAAAAGACAGCTATCAATTATCTGATAGCTGTCTTTTT	TGG	ATGACTCAAAAGGTGATCCCCTACAATATTGGTTTGGCAATAGGCACAAACAGTGTGGGCTGGGCCGTCACCGATAACGAGAACAAGCTTCTCCACATAAAGGGTCATAACGGCATAGGGGTGCGCCTGTTCAAGGAAGGCCAGAGTGCCGCCGAGCGGTGTGGTTTCAGGACGACGCGACGACGGCTGAGCCGAAGGAAATGGCGATTGCGGTTGCTGAATGAGATATTCGCCGACAAGATCGCGAAGGTGGACCCCTCTTTCTTCGCCAGGCTTAAGCAGAGCAACGTATCCCCTAAGGACCCCAATAAGACCATGTTCGGCAACATCCTGTTCGACAACGGCAACCTTAACGACAAATCATTCCACGACGAATACAAAACAATCTACCATCTCCGC…
Lactobacillus	mali	MGKYSIGLDIGISSVGWSIIDIEKKKIVDLGSRIFPSGNAAANQDRRGYRGTRRLIRRRKNRLADVINFLGEENFIDTKVVDQNGNIHYKLLVNSTESPYKLRVKGLSKMLTKQELVIALYHIVKHRGISYDLGDLEDDGTSGVTDYKTSININRQLLIKKTVGQIQLERLKEFGKVRGHVKKDENITLLNVFPSSAYVKEATQILTKQREFYPEITDDFITKFIPFISRKRDYFVGPGNEKSRTDYGIYKKDGRTLDNLFDELIGIDKISGEKRASASSVTAQIYNMLNDLNNLTVTNTEDGKLTTQTKREIIEADKTTNGLFGITQICKIIGCKKDDIKGFRIDKVEKPIMHTLSGYRRFRKELAKINIEANDLDINLVNKIADILTLNTEKAEIRK…	MGKYSIGLAIGISSVGWSIIDIEKKKIVDLGSRIFPSGNAAANQDRRGYRGTRRLIRRRKNRLADVINFLGEENFIDTKVVDQNGNIHYKLLVNSTESPYKLRVKGLSKMLTKQELVIALYHIVKHRGISYDLGDLEDDGTSGVTDYKTSININRQLLIKKTVGQIQLERLKEFGKVRGHVKKDENITLLNVFPSSAYVKEATQILTKQREFYPEITDDFITKFIPFISRKRDYFVGPGNEKSRTDYGIYKKDGRTLDNLFDELIGIDKISGEKRASASSVTAQIYNMLNDLNNLTVTNTEDGKLTTQTKREIIEADKTTNGLFGITQICKIIGCKKDDIKGFRIDKVEKPIMHTLSGYRRFRKELAKINIEANDLDINLVNKIADILTLNTEKAEIRK…	ATGGGAAAATACTCAATCGGCTTAGCCATAGGAATCAGCAGTGTAGGGTGGAGCATCATTGACATTGAAAAGAAAAAAATCGTAGACCTCGGCTCTAGGATCTTTCCTTCTGGAAATGCTGCCGCCAACCAGGACAGGAGGGGATATAGAGGCACCAGGCGGCTGATTAGAAGACGCAAGAACCGCCTGGCCGATGTAATTAACTTTCTGGGAGAGGAAAACTTCATCGATACCAAGGTGGTGGACCAGAACGGGAACATCCATTATAAACTCCTGGTGAATAGCACAGAGTCTCCTTACAAGCTGAGAGTGAAGGGCCTTTCTAAGATGTTGACAAAGCAGGAACTCGTTATTGCTCTGTATCATATCGTCAAACATCGTGGAATAAGTTACGACCTG…	1174	GTTTTTGCACTCTCAACATTTTCCTATCAATAAAAC	GTTTTATTGATAGGAAAATGATTGAGAATCTGCAAAGATAAGGCTTTATGCCGAAATTACTGCCTCTTAGGCAGTTTTTTTT	GTTTTTGCACTCTCAACACGAATGATTGAGAATCTGCAAAGATAAGGCTTTATGCCGAAATTACTGCCTCTTAGGCAGTTTTTTTT	NNATAA	ATGGGAAAATACTCAATCGGCTTAGCCATAGGAATCAGCAGTGTAGGGTGGAGCATCATTGACATTGAAAAGAAAAAAATCGTAGACCTCGGCTCTAGGATCTTTCCTTCTGGAAATGCTGCCGCCAACCAGGACAGGAGGGGATATAGAGGCACCAGGCGGCTGATTAGAAGACGCAAGAACCGCCTGGCCGATGTAATTAACTTTCTGGGAGAGGAAAACTTCATCGATACCAAGGTGGTGGACCAGAACGGGAACATCCATTATAAACTCCTGGTGAATAGCACAGAGTCTCCTTACAAGCTGAGAGTGAAGGGCCTTTCTAAGATGTTGACAAAGCAGGAACTCGTTATTGCTCTGTATCATATCGTCAAACATCGTGGAATAAGTTACGACCTG…
Lactobacillus	paracasei	MTKLGKPYGIGVDIGSNSIGFAAVDENSHLIRLKGKTVIGARLFEEGKAAADRRASRTTRRRLSRNRWRLSFLRDFFESHITPTGPNFFMRQKYSEISPKDKARYKYEKRLFNDRTDAEFYQQYPTMYHLRNRLLTDPSKADVREIYFAIHHILKSRGHFLTSGYAKDFNTNKVALNEIFPALQDAYAQVYPDLDITFDENKVNEFKTVLLNEKATPSDTQRALVNLLLAEDGDKDILKQQKQVLTEFAKAVVGLKTKLNVALGTEVDSSEATVWNFSLGQLDDKWAGIESAMTDEGTEILDQIRDLYRARLLNGIVPAGKTLSQAKVDDYAQHHEDLELFKDYLKQLEDDGTAKAIRQLYDRYIDGDDAKPFVREDFVKALTKEVTAHPNAKSPELLE…	MTKLGKPYGIGVAIGSNSIGFAAVDENSHLIRLKGKTVIGARLFEEGKAAADRRASRTTRRRLSRNRWRLSFLRDFFESHITPTGPNFFMRQKYSEISPKDKARYKYEKRLFNDRTDAEFYQQYPTMYHLRNRLLTDPSKADVREIYFAIHHILKSRGHFLTSGYAKDFNTNKVALNEIFPALQDAYAQVYPDLDITFDENKVNEFKTVLLNEKATPSDTQRALVNLLLAEDGDKDILKQQKQVLTEFAKAVVGLKTKLNVALGTEVDSSEATVWNFSLGQLDDKWAGIESAMTDEGTEILDQIRDLYRARLLNGIVPAGKTLSQAKVDDYAQHHEDLELFKDYLKQLEDDGTAKAIRQLYDRYIDGDDAKPFVREDFVKALTKEVTAHPNAKSPELLE…	ATGACAAAGCTCGGGAAACCGTATGGGATCGGCGTTGCCATTGGCAGCAATTCTATCGGTTTCGCTGCTGTCGACGAGAACTCTCACCTCATCCGCCTGAAGGGGAAGACCGTCATCGGTGCCCGGCTCTTTGAAGAAGGTAAGGCTGCCGCAGATCGGCGAGCCTCCAGGACTACTAGACGTAGACTGAGCCGCAACCGTTGGAGGCTCAGTTTCTTACGGGACTTCTTTGAGTCACACATCACTCCAACCGGTCCAAACTTCTTCATGCGACAGAAGTACTCTGAAATCAGCCCTAAAGATAAGGCCCGATACAAGTACGAGAAGCGCCTGTTTAATGATAGGACAGACGCCGAGTTCTACCAGCAGTACCCAACAATGTACCATCTGCGCAACCGC…	1361	GTCTCAGGTAGATGTCGAATCAATCAGTTCAAGAGC	TTGAACTGATTGATTCGACATCTACACGTTGAGATCAAACAAAGCTTCGGCTGAGTTTCAATTTTTGAGCCCATGTTGGGCCATACATACCGCCATCCGGGAAGATACCGGGTGGCATTTTTTT	GTCTCAGGTAGATGTCGAAACATCTACACGTTGAGATCAAACAAAGCTTCGGCTGAGTTTCAATTTTTGAGCCCATGTTGGGCCATACATACCGCCATCCGGGAAGATACCGGGTGGCATTTTTTT	TGAAA	ATGACAAAGCTCGGGAAACCGTATGGGATCGGCGTTGCCATTGGCAGCAATTCTATCGGTTTCGCTGCTGTCGACGAGAACTCTCACCTCATCCGCCTGAAGGGGAAGACCGTCATCGGTGCCCGGCTCTTTGAAGAAGGTAAGGCTGCCGCAGATCGGCGAGCCTCCAGGACTACTAGACGTAGACTGAGCCGCAACCGTTGGAGGCTCAGTTTCTTACGGGACTTCTTTGAGTCACACATCACTCCAACCGGTCCAAACTTCTTCATGCGACAGAAGTACTCTGAAATCAGCCCTAAAGATAAGGCCCGATACAAGTACGAGAAGCGCCTGTTTAATGATAGGACAGACGCCGAGTTCTACCAGCAGTACCCAACAATGTACCATCTGCGCAACCGC…
Lactobacillus	plantarum	MKEPYGVGLDIGTNSVGWTVVDASGHVRKIKGQTGIGVRLFKEGAAAADRRGFRTTRRRLKRVKWRLRLLREFFDQPISKVDINFFARRKYSDISPRDPNYNGLEKTLFNDRSDQDFYHDYPTIYHLREALMTQHRKFDVREIYLAIHHIVKYRGNFLRNDAATAYRSGTLDLQQHFETLNHLFSQADLELNLNLTTDVALLDSIKQTLVRTDISRSDRQKLIMPLLAVLTGATTAEKKRQKAVVTEFAKALVGNKTKIDVLTLTDIDATEAKDWAFSLEENQDKLPGIEDRFSEVGQQIIDEVIRLYASVNLAQLIPEGKRFSQSMVEKYKRHGEDLKLLKAYIRSQSDAKRGRAIRATYDQYIDGVKSKQVTQEAFQKALGKFVDADVDLNSWAAQI…	MKEPYGVGLAIGTNSVGWTVVDASGHVRKIKGQTGIGVRLFKEGAAAADRRGFRTTRRRLKRVKWRLRLLREFFDQPISKVDINFFARRKYSDISPRDPNYNGLEKTLFNDRSDQDFYHDYPTIYHLREALMTQHRKFDVREIYLAIHHIVKYRGNFLRNDAATAYRSGTLDLQQHFETLNHLFSQADLELNLNLTTDVALLDSIKQTLVRTDISRSDRQKLIMPLLAVLTGATTAEKKRQKAVVTEFAKALVGNKTKIDVLTLTDIDATEAKDWAFSLEENQDKLPGIEDRFSEVGQQIIDEVIRLYASVNLAQLIPEGKRFSQSMVEKYKRHGEDLKLLKAYIRSQSDAKRGRAIRATYDQYIDGVKSKQVTQEAFQKALGKFVDADVDLNSWAAQI…	ATGAAAGAGCCCTATGGCGTGGGTTTGGCAATCGGGACTAATAGTGTGGGATGGACAGTGGTTGACGCCAGCGGACACGTTCGGAAGATAAAAGGTCAAACCGGCATCGGAGTGAGGCTGTTCAAAGAGGGAGCGGCTGCTGCTGATAGGCGCGGGTTCAGAACTACCCGCCGAAGACTTAAGCGTGTTAAGTGGCGCCTGAGACTGCTTCGAGAGTTCTTCGATCAGCCCATTTCCAAAGTCGACATTAACTTCTTCGCCAGACGAAAGTACAGTGACATCAGCCCCCGGGACCCAAACTACAATGGACTGGAGAAGACTCTCTTCAACGACAGATCAGACCAAGACTTTTACCACGACTACCCCACTATCTACCACCTGCGGGAAGCTCTCATGACA…	1358	GTCTTGAATAGTAGTCATATCAAACAGGTTTAGAAC	GTTCTAAACCTTCTTGATATGACTACTAGCGTCAAGATCAAACAAGGCATTTATTGCCAAGTTTCACCTTTTGAGTCCGTATTCGGACCACTACATATGTACCAAGATGTCATCCTTATCGGGATGACATCTTTTTTT	GTCTTGAATAGTAGTCCGAAGACTACTAGCGTCAAGATCAAACAAGGCATTTATTGCCAAGTTTCACCTTTTGAGTCCGTATTCGGACCACTACATATGTACCAAGATGTCATCCTTATCGGGATGACATCTTTTTTT	NNGAAAA	ATGAAAGAGCCCTATGGCGTGGGTTTGGCAATCGGGACTAATAGTGTGGGATGGACAGTGGTTGACGCCAGCGGACACGTTCGGAAGATAAAAGGTCAAACCGGCATCGGAGTGAGGCTGTTCAAAGAGGGAGCGGCTGCTGCTGATAGGCGCGGGTTCAGAACTACCCGCCGAAGACTTAAGCGTGTTAAGTGGCGCCTGAGACTGCTTCGAGAGTTCTTCGATCAGCCCATTTCCAAAGTCGACATTAACTTCTTCGCCAGACGAAAGTACAGTGACATCAGCCCCCGGGACCCAAACTACAATGGACTGGAGAAGACTCTCTTCAACGACAGATCAGACCAAGACTTTTACCACGACTACCCCACTATCTACCACCTGCGGGAAGCTCTCATGACA…
Lactobacillus	reuteri	MIKKDYNLGLDIGATSVGFAGIDEQYDPIKLKGKTVVGVNLFEEGKTAADRRGFRTTRRRLSRRKWRLSLLEEFFDPYITPVDPTFFARLKESNLSPKDNNKNFSGSLLFSDITDQKFYEEYPTIYHLRYALMTENKKFDLRAIFLAIHHMIKYRGNFLNSTPVAHFDTSKINFASDLNELNSLYLNEDPNNIFEINLQNVKEISDILLDHSIKKFDKQKQVAKLLLTSQNDKELDKINKQIATQISKAILGYNFSLNEILKIEVEDKSKWKLNFSSADIDDKLPDLISELDESQESILNIILSLYSRLTLNGIVPSGMSLSEAMIDKYGTHKEHLDLLKKYLKTLPIKNRKEIAEAYAEYVGNSLKKSGHISQEEFYKAVKKNLDKSETAQAILGLIS…	MIKKDYNLGLAIGATSVGFAGIDEQYDPIKLKGKTVVGVNLFEEGKTAADRRGFRTTRRRLSRRKWRLSLLEEFFDPYITPVDPTFFARLKESNLSPKDNNKNFSGSLLFSDITDQKFYEEYPTIYHLRYALMTENKKFDLRAIFLAIHHMIKYRGNFLNSTPVAHFDTSKINFASDLNELNSLYLNEDPNNIFEINLQNVKEISDILLDHSIKKFDKQKQVAKLLLTSQNDKELDKINKQIATQISKAILGYNFSLNEILKIEVEDKSKWKLNFSSADIDDKLPDLISELDESQESILNIILSLYSRLTLNGIVPSGMSLSEAMIDKYGTHKEHLDLLKKYLKTLPIKNRKEIAEAYAEYVGNSLKKSGHISQEEFYKAVKKNLDKSETAQAILGLIS…	ATGATAAAGAAAGATTATAACCTTGGTTTGGCTATTGGCGCAACAAGCGTCGGGTTTGCTGGGATTGATGAGCAGTACGATCCCATCAAACTGAAGGGAAAGACTGTGGTGGGCGTAAATCTGTTCGAGGAGGGGAAGACCGCAGCCGACAGACGGGGCTTCCGGACCACCAGGAGGCGCCTGAGTCGGCGGAAATGGCGCTTATCTCTGTTGGAGGAATTCTTCGACCCATATATTACACCAGTGGACCCTACATTTTTCGCTAGATTAAAGGAAAGTAATCTTAGCCCAAAAGACAATAATAAAAATTTTTCAGGTAGTCTCTTATTTTCCGACATCACAGATCAGAAATTCTACGAGGAGTATCCTACCATTTACCATCTCCGGTATGCATTGATG…	1382	GTTTTAGATGTACTTCAAATCAATAATGTTTAGAAC	CTAAACATTATTGATTTGAAGTACAGAGTTAAAATCAAACAAGTGCTTCGGCACAAGTTTCTACTTTTGAGTCAGTTATCTGACCAATACATAAAAGGGAATTAAATCGTTCACATGAGCGATTTAATT	GTTTTAGATGTACTTCACGAATGAAGTACAGAGTTAAAATCAAACAAGTGCTTCGGCACAAGTTTCTACTTTTGAGTCAGTTATCTGACCAATACATAAAAGGGAATTAAATCGTTCACATGAGCGATTTAATT	NTAAA	ATGATAAAGAAAGATTATAACCTTGGTTTGGCTATTGGCGCAACAAGCGTCGGGTTTGCTGGGATTGATGAGCAGTACGATCCCATCAAACTGAAGGGAAAGACTGTGGTGGGCGTAAATCTGTTCGAGGAGGGGAAGACCGCAGCCGACAGACGGGGCTTCCGGACCACCAGGAGGCGCCTGAGTCGGCGGAAATGGCGCTTATCTCTGTTGGAGGAATTCTTCGACCCATATATTACACCAGTGGACCCTACATTTTTCGCTAGATTAAAGGAAAGTAATCTTAGCCCAAAAGACAATAATAAAAATTTTTCAGGTAGTCTCTTATTTTCCGACATCACAGATCAGAAATTCTACGAGGAGTATCCTACCATTTACCATCTCCGGTATGCATTGATG…
Lactobacillus	rhamnosus	MTKLNQPYGIGLDIGSNSIGFAVVDANSHLLRLKGETAIGARLFREGQSAADRRGSRTTRRRLSRTRWRLSFLRDFFAPHITKIDPDFFLRQKYSEISPKDKDRFKYEKRLFNDRTDAEFYEDYPSMYHLRLHLMTHTHKADPREIFLAIHHILKSRGHFLTPGAAKDFNTDKVDLEDIFPALTEAYAQVYPDLELTFDLAKADDFKAKLLDEQATPSDTQKALVKLLLSSDGEKEIVKKRKQVLTEFAKAITGLKTKFNLALGTEVDEADASNWQFSMGQLDDKWSNIETSMTDQGTEIFEQIQELYRARLLNGIVPAGMSLSQAKVADYGQHKEDLELFKTYLKKLNDHELAKTIRGLYDRYINGDDAKPFLREDFVKALTKEVTAHPNEVSEQLLN…	MTKLNQPYGIGLAIGSNSIGFAVVDANSHLLRLKGETAIGARLFREGQSAADRRGSRTTRRRLSRTRWRLSFLRDFFAPHITKIDPDFFLRQKYSEISPKDKDRFKYEKRLFNDRTDAEFYEDYPSMYHLRLHLMTHTHKADPREIFLAIHHILKSRGHFLTPGAAKDFNTDKVDLEDIFPALTEAYAQVYPDLELTFDLAKADDFKAKLLDEQATPSDTQKALVKLLLSSDGEKEIVKKRKQVLTEFAKAITGLKTKFNLALGTEVDEADASNWQFSMGQLDDKWSNIETSMTDQGTEIFEQIQELYRARLLNGIVPAGMSLSQAKVADYGQHKEDLELFKTYLKKLNDHELAKTIRGLYDRYINGDDAKPFLREDFVKALTKEVTAHPNEVSEQLLN…	ATGACAAAATTGAACCAGCCCTACGGGATCGGCTTGGCCATAGGTAGCAATTCCATCGGTTTCGCCGTAGTCGACGCTAACTCCCACCTGCTCAGACTCAAGGGAGAGACTGCAATTGGCGCCCGCCTTTTCCGTGAAGGACAGTCTGCTGCAGACCGACGAGGGAGCCGCACAACCAGAAGACGCCTGAGCCGGACCAGATGGAGACTGTCCTTCCTGCGAGACTTCTTCGCTCCCCACATCACCAAGATCGATCCAGACTTCTTCCTCAGGCAGAAATACTCTGAGATCAGTCCGAAGGATAAGGATCGGTTTAAATACGAGAAAAGACTTTTCAACGACAGGACCGACGCCGAGTTCTATGAAGATTACCCATCCATGTACCATCTGAGGCTTCAC…	1365	GTCTCAGGTAGATGTCAGATCAATCAGTTCAAGAAC	CTTGAATTGATTGATCTGACATCTACGAGTTGAGATCAAACAAAGCTTCGGCTGAGTTTCAATTTCTGAGCCCATGTTGGGCCATACATATGCCACCCGAGTGCAAATCGGGTGGTTTTTTT	GTCTCAGGTAGATGTCGAAACATCTACGAGTTGAGATCAAACAAAGCTTCGGCTGAGTTTCAATTTCTGAGCCCATGTTGGGCCATACATATGCCACCCGAGTGCAAATCGGGTGGTTTTTTT	NNGAA	ATGACAAAATTGAACCAGCCCTACGGGATCGGCTTGGCCATAGGTAGCAATTCCATCGGTTTCGCCGTAGTCGACGCTAACTCCCACCTGCTCAGACTCAAGGGAGAGACTGCAATTGGCGCCCGCCTTTTCCGTGAAGGACAGTCTGCTGCAGACCGACGAGGGAGCCGCACAACCAGAAGACGCCTGAGCCGGACCAGATGGAGACTGTCCTTCCTGCGAGACTTCTTCGCTCCCCACATCACCAAGATCGATCCAGACTTCTTCCTCAGGCAGAAATACTCTGAGATCAGTCCGAAGGATAAGGATCGGTTTAAATACGAGAAAAGACTTTTCAACGACAGGACCGACGCCGAGTTCTATGAAGATTACCCATCCATGTACCATCTGAGGCTTCAC…
Lactobacillus	rossiae	MKTFAEEYVMDKSKPYGIGLDIGTNSVGFVATDAEGHLIRLKGKTVIGAYLFNAGISAAERRGFRTTRRRLSRVKWRLGLLREIFETHFQESMGENEDNDFFLRFKYSNISPKDPQFSTAKGLFNDRTDKEFYDQYPTIYHLRRALMTEDHQFDIREIYIAMHHIVKYRGHFLKEGRAKDFKVGDLRLLDNFKMMNEQIEEINPLWQLKLPTDDASIKSITAILLDNTQSQNDRQKAVTKVILATLVKASDKDINAARKRFVGELSKAMVGLKTKLWVLADVSQNGDWEIKYENYADFAETIGSGESDTIQSLFNEINDLYGVITLAGIIPKEAESFSDGMVRKYEHHRKNLELLKVYCAEQSDGKRGRQIRQTYDKYIDGVDSKQFTQEDFYKALSKF…	MKTFAEEYVMDKSKPYGIGLAIGTNSVGFVATDAEGHLIRLKGKTVIGAYLFNAGISAAERRGFRTTRRRLSRVKWRLGLLREIFETHFQESMGENEDNDFFLRFKYSNISPKDPQFSTAKGLFNDRTDKEFYDQYPTIYHLRRALMTEDHQFDIREIYIAMHHIVKYRGHFLKEGRAKDFKVGDLRLLDNFKMMNEQIEEINPLWQLKLPTDDASIKSITAILLDNTQSQNDRQKAVTKVILATLVKASDKDINAARKRFVGELSKAMVGLKTKLWVLADVSQNGDWEIKYENYADFAETIGSGESDTIQSLFNEINDLYGVITLAGIIPKEAESFSDGMVRKYEHHRKNLELLKVYCAEQSDGKRGRQIRQTYDKYIDGVDSKQFTQEDFYKALSKF…	ATGAAGACATTCGCAGAGGAGTACGTGATGGATAAGTCTAAACCTTACGGCATCGGGCTCGCCATAGGGACCAATAGTGTCGGTTTTGTCGCAACTGACGCCGAAGGACATTTAATCAGGTTGAAAGGTAAAACAGTTATCGGGGCGTATCTCTTCAACGCGGGTATTTCTGCAGCCGAGCGGAGAGGATTTCGAACAACCCGCAGGCGTTTAAGTCGTGTGAAGTGGCGGTTGGGGCTCCTGCGCGAGATCTTCGAAACTCACTTCCAGGAGAGCATGGGTGAAAATGAAGACAACGATTTTTTCCTTCGATTCAAATACTCCAACATCTCCCCCAAGGACCCCCAGTTTTCTACGGCTAAGGGTTTGTTTAATGACCGAACTGATAAGGAATTTTAT…	1378	GTTTTAGATGTATGTCAGATCAATAGGGTTAAGAAC	ACCCTATTGATCTGACATACAGCGTTAAAATCAAGCAAGGCTTTCGAGCCAAGTTTAAATCTTTGGGTTCGCTATTCGGACCGTACATAGTAAAAGGGCGTCATCGAGTT	GTTTTAGATGTATGTCACGAATGACATACAGCGTTAAAATCAAGCAAGGCTTTCGAGCCAAGTTTAAATCTTTGGGTTCGCTATTCGGACCGTACATAGTAAAAGGGCGTCATCGAGTT	NGGNGT	ATGAAGACATTCGCAGAGGAGTACGTGATGGATAAGTCTAAACCTTACGGCATCGGGCTCGCCATAGGGACCAATAGTGTCGGTTTTGTCGCAACTGACGCCGAAGGACATTTAATCAGGTTGAAAGGTAAAACAGTTATCGGGGCGTATCTCTTCAACGCGGGTATTTCTGCAGCCGAGCGGAGAGGATTTCGAACAACCCGCAGGCGTTTAAGTCGTGTGAAGTGGCGGTTGGGGCTCCTGCGCGAGATCTTCGAAACTCACTTCCAGGAGAGCATGGGTGAAAATGAAGACAACGATTTTTTCCTTCGATTCAAATACTCCAACATCTCCCCCAAGGACCCCCAGTTTTCTACGGCTAAGGGTTTGTTTAATGACCGAACTGATAAGGAATTTTAT…
Lactobacillus	salivarius	MEKYHIGLDIGTSSIGWAVIGDDFKIKRKKGKNLIGTRLFKEGNTAAERRGFRTQRRRLNRRKWRLKLLEEIFDPYMAEVDEYFFARLKSSNLSPKDSNKKYLGSLLFPDVSDSNFYDKYPTIYHLRRDLMKKDEKFDLREIYLAIHHIVKYRGNFLENVPAKNYKNSGTSIGFLLEEVNSLYKDIIGDESVAILNSEKFEDVEKIILDEETRNLDKQKSVGKLLVEDKKKKNIVTAFSKAIFGYKFNIEDLLLIKDSTLIESDKNKKITFNDENIDDIFNELSHSLDDNQMDLLTKTREIYFKFKLNMIVPTGYTLSESMIEKYEMHKVHLKMYKEFINTLNTKDRKTLKNAYSNYINNEKAKAANAQENFYKTVKKTIKDNDSDTAKKIIGLIDEGN…	MEKYHIGLAIGTSSIGWAVIGDDFKIKRKKGKNLIGTRLFKEGNTAAERRGFRTQRRRLNRRKWRLKLLEEIFDPYMAEVDEYFFARLKSSNLSPKDSNKKYLGSLLFPDVSDSNFYDKYPTIYHLRRDLMKKDEKFDLREIYLAIHHIVKYRGNFLENVPAKNYKNSGTSIGFLLEEVNSLYKDIIGDESVAILNSEKFEDVEKIILDEETRNLDKQKSVGKLLVEDKKKKNIVTAFSKAIFGYKFNIEDLLLIKDSTLIESDKNKKITFNDENIDDIFNELSHSLDDNQMDLLTKTREIYFKFKLNMIVPTGYTLSESMIEKYEMHKVHLKMYKEFINTLNTKDRKTLKNAYSNYINNEKAKAANAQENFYKTVKKTIKDNDSDTAKKIIGLIDEGN…	ATGGAGAAGTACCACATTGGCCTCGCTATCGGAACAAGTTCAATCGGATGGGCTGTAATTGGGGACGACTTCAAGATTAAGCGAAAGAAAGGAAAGAATTTAATTGGCACCCGCCTGTTCAAAGAAGGAAATACCGCAGCCGAGCGAAGAGGGTTCAGGACCCAGCGCAGACGGTTGAATCGGCGAAAGTGGAGACTGAAGCTGCTTGAGGAAATCTTTGATCCATATATGGCCGAAGTGGATGAGTATTTTTTTGCACGACTCAAATCCAGTAATCTGAGCCCAAAAGACTCCAATAAAAAGTACTTAGGTTCCCTCCTGTTTCCAGATGTTTCCGATAGTAATTTTTATGACAAATATCCGACCATTTACCACCTCAGAAGAGACTTAATGAAGAAG…	1345	GTTTCAGAAGGATGTTAAATCAATTAGGTTAAGACC	ACCTCATTGATTTAACATTCTGAGTTGAAATCAAACAAAGCTTTTATAGCTGAGTTTTTCTTTTTGATCCATATAATTATGGACAATACATAAAAAGGAGTCATTTGACTCCTTTTTATTTTTT	GTTTCAGAAGGATGTTCGAAAACATTCTGAGTTGAAATCAAACAAAGCTTTTATAGCTGAGTTTTTCTTTTTGATCCATATAATTATGGACAATACATAAAAAGGAGTCATTTGACTCCTTTTTATTTTTT	NNAAAA	ATGGAGAAGTACCACATTGGCCTCGCTATCGGAACAAGTTCAATCGGATGGGCTGTAATTGGGGACGACTTCAAGATTAAGCGAAAGAAAGGAAAGAATTTAATTGGCACCCGCCTGTTCAAAGAAGGAAATACCGCAGCCGAGCGAAGAGGGTTCAGGACCCAGCGCAGACGGTTGAATCGGCGAAAGTGGAGACTGAAGCTGCTTGAGGAAATCTTTGATCCATATATGGCCGAAGTGGATGAGTATTTTTTTGCACGACTCAAATCCAGTAATCTGAGCCCAAAAGACTCCAATAAAAAGTACTTAGGTTCCCTCCTGTTTCCAGATGTTTCCGATAGTAATTTTTATGACAAATATCCGACCATTTACCACCTCAGAAGAGACTTAATGAAGAAG…
Lactobacillus	sanfranciscensis	MNKQPYNIGLDIGTSSVGWSATELDNRLLHIKGHNGIGVRLFKEGESAADRRGFRTTRRRLARRKWRLRLLNEIFATEIAKVDPSFFARLKQSNVSPKDPNKTMFGNILFDDENLDDQKFHHDYKTIYHLRQAIINHPEQKFDIRLIYLAMHHIIKYRGHFLNQANVQDFKGGKIDLEKSFKALNDIFENQGRDLRLVTDEANQYVKVLSDNAKTRSDRKKELSKLLYVPIDKDTDKNSKKVTGEILKAILGNKAKFDVIFGIEVKNPKEWVLTFNSDDFDDKIEGLSSQMTDEDSEILLILKELYFALNLSDILNNSVTDKNAKTLSEAMINRYDDHKNQLAMLKKVIDSSDKKHAKELKEAYSAYIDGENNKKISFEDLKKRIQKNLVDSELSQKIN…	MNKQPYNIGLAIGTSSVGWSATELDNRLLHIKGHNGIGVRLFKEGESAADRRGFRTTRRRLARRKWRLRLLNEIFATEIAKVDPSFFARLKQSNVSPKDPNKTMFGNILFDDENLDDQKFHHDYKTIYHLRQAIINHPEQKFDIRLIYLAMHHIIKYRGHFLNQANVQDFKGGKIDLEKSFKALNDIFENQGRDLRLVTDEANQYVKVLSDNAKTRSDRKKELSKLLYVPIDKDTDKNSKKVTGEILKAILGNKAKFDVIFGIEVKNPKEWVLTFNSDDFDDKIEGLSSQMTDEDSEILLILKELYFALNLSDILNNSVTDKNAKTLSEAMINRYDDHKNQLAMLKKVIDSSDKKHAKELKEAYSAYIDGENNKKISFEDLKKRIQKNLVDSELSQKIN…	ATGAATAAGCAACCCTACAACATCGGCTTAGCCATAGGCACATCCTCTGTGGGATGGAGCGCAACCGAACTGGACAATCGCCTTCTGCATATTAAGGGGCATAATGGGATTGGAGTCCGCCTGTTCAAGGAAGGAGAGAGCGCAGCTGACAGAAGGGGGTTCCGAACTACCCGAAGACGTCTGGCTAGGCGTAAATGGCGGCTGAGACTCTTAAACGAAATCTTCGCGACTGAGATCGCTAAGGTGGACCCTTCTTTCTTCGCACGACTGAAGCAGAGCAATGTCAGTCCAAAGGACCCCAACAAAACTATGTTCGGGAATATTCTTTTCGACGACGAAAACTTAGACGACCAGAAGTTCCATCATGACTATAAAACAATCTATCATCTGCGGCAGGCC…	1330	GTTTTAGAAGTACGTCATTCTAATGAGATTAAGAGC	TTAATCTCATTAGAATGACGTACTGAGTTAAAATCAAACAAGGTCTTGTGCCAAGTTTTATCTTCTGAGCCCTTAAGGGCCATACATATAAGAAAAGGAAGCTATCTTCTAGCTTCCTTTTT	GTTTTAGAAGTACGTCGAAACGTACTGAGTTAAAATCAAACAAGGTCTTGTGCCAAGTTTTATCTTCTGAGCCCTTAAGGGCCATACATATAAGAAAAGGAAGCTATCTTCTAGCTTCCTTTTT	NNAAA	ATGAATAAGCAACCCTACAACATCGGCTTAGCCATAGGCACATCCTCTGTGGGATGGAGCGCAACCGAACTGGACAATCGCCTTCTGCATATTAAGGGGCATAATGGGATTGGAGTCCGCCTGTTCAAGGAAGGAGAGAGCGCAGCTGACAGAAGGGGGTTCCGAACTACCCGAAGACGTCTGGCTAGGCGTAAATGGCGGCTGAGACTCTTAAACGAAATCTTCGCGACTGAGATCGCTAAGGTGGACCCTTCTTTCTTCGCACGACTGAAGCAGAGCAATGTCAGTCCAAAGGACCCCAACAAAACTATGTTCGGGAATATTCTTTTCGACGACGAAAACTTAGACGACCAGAAGTTCCATCATGACTATAAAACAATCTATCATCTGCGGCAGGCC…
Pediococcus	damnosus	MTNEKYSIGLDIGTSSIGFAVVNDNNRVIRVKGKNAIGVRLFDEGKAAADRRSFRTTRRRLSRRRWRLKLLREIFDAYITPVDEAFFIRLKESNLSPKDSKKQYSGDILFNDRSDKDFYEKYPTIYHLRNALMTEHRKFDVREIYLAIHHIMKFRGHFLNATPANNFKVGRLNLEEKFEELNDIYQRVFPDESIEFRTDNLEQIKEVLLDNKRSRADRQRTLVSDIYQSSEDKDIEKRNKAVATEILKASLGNKAKLNVITNVEVDKEAAKEWSITFDSESIDDDLAKIEGQMTDDGHEIIEVLRSLYSGITLSAIVPENHTLSQSMVAKYDLHKDHLKLFKKLINGMTDTKKAKNLRAAYDGYIDGVKGKVLPQEDFYKQVQVNLDDSAEANEIQTYI…	MTNEKYSIGLAIGTSSIGFAVVNDNNRVIRVKGKNAIGVRLFDEGKAAADRRSFRTTRRRLSRRRWRLKLLREIFDAYITPVDEAFFIRLKESNLSPKDSKKQYSGDILFNDRSDKDFYEKYPTIYHLRNALMTEHRKFDVREIYLAIHHIMKFRGHFLNATPANNFKVGRLNLEEKFEELNDIYQRVFPDESIEFRTDNLEQIKEVLLDNKRSRADRQRTLVSDIYQSSEDKDIEKRNKAVATEILKASLGNKAKLNVITNVEVDKEAAKEWSITFDSESIDDDLAKIEGQMTDDGHEIIEVLRSLYSGITLSAIVPENHTLSQSMVAKYDLHKDHLKLFKKLINGMTDTKKAKNLRAAYDGYIDGVKGKVLPQEDFYKQVQVNLDDSAEANEIQTYI…	ATGACCAACGAAAAATACTCCATAGGATTAGCCATCGGCACGTCCTCCATAGGGTTTGCGGTTGTCAACGATAATAATCGGGTGATCCGCGTGAAAGGTAAGAATGCTATTGGCGTGCGGCTTTTCGACGAAGGAAAAGCAGCAGCTGACCGGCGGTCCTTCAGAACCACAAGGCGGAGGCTGAGCCGTCGCAGGTGGAGGCTGAAGCTGCTGAGAGAGATTTTTGATGCTTACATTACCCCGGTAGATGAAGCATTTTTTATTAGGCTGAAGGAGTCCAATCTTTCCCCAAAGGATAGTAAAAAGCAGTATAGCGGCGACATACTGTTTAACGACAGGTCAGATAAAGACTTCTACGAAAAGTATCCTACCATATATCACCTCCGAAACGCTCTCATG…	1378	GTTTTAGAAGAGTGTCGAATCAATATAGTTAAGAGC	TTAACTATATTGATTTGACGCTCTGAGTTAAAATCAAACAAAGCTTCGGCTGAGTTTTATCTTTTGAGGCCGCTATCGGCCCATACATATGTCATTTAAGAAAAGCTATTGCAGATTGTTAAAACCTGCAGTAGCTTTTTT	GTTTTAGAAGAGTGTCCGAAGACGCTCTGAGTTAAAATCAAACAAAGCTTCGGCTGAGTTTTATCTTTTGAGGCCGCTATCGGCCCATACATATGTCATTTAAGAAAAGCTATTGCAGATTGTTAAAACCTGCAGTAGCTTTTTT	NGATACA	ATGACCAACGAAAAATACTCCATAGGATTAGCCATCGGCACGTCCTCCATAGGGTTTGCGGTTGTCAACGATAATAATCGGGTGATCCGCGTGAAAGGTAAGAATGCTATTGGCGTGCGGCTTTTCGACGAAGGAAAAGCAGCAGCTGACCGGCGGTCCTTCAGAACCACAAGGCGGAGGCTGAGCCGTCGCAGGTGGAGGCTGAAGCTGCTGAGAGAGATTTTTGATGCTTACATTACCCCGGTAGATGAAGCATTTTTTATTAGGCTGAAGGAGTCCAATCTTTCCCCAAAGGATAGTAAAAAGCAGTATAGCGGCGACATACTGTTTAACGACAGGTCAGATAAAGACTTCTACGAAAAGTATCCTACCATATATCACCTCCGAAACGCTCTCATG…
Pediococcus	inopinatus	MKNKDYSIGLDIGTSSIGFAVVDENNHVMRVKGKNAIGVRLFDEGKPAADRRAFRTTRRRLSRRRWRLKLLREIFDSYITPVDEAFFIRLKESNLSPKDSKKQYSGDILFNDRSDKDFYTKYPTIYHLRDALMTKHQKFDIREIYLAIHHIVKFRGHFLNATPANNFQVGKLDLNQKFEALNDIYQRVFPDDSIEFRIDNLEQIKAVLLDSKRSRSDRQRSLVDDVYQTSEDKEVEKQNKAVATEVLKAILGNKAKLNIIANVEVDKEAAKEWTITFDSESIDDDLAKIDGQMTDDGRAIVEILRSLYSGITLSAIVPENHTLSQAMVAKYDLHKKHLTLLKKLINSMTDTKKAKNLRAAYDGYVDGVKGKVLTQDEFYKQIQSNLDESVEASEIQTYI…	MKNKDYSIGLAIGTSSIGFAVVDENNHVMRVKGKNAIGVRLFDEGKPAADRRAFRTTRRRLSRRRWRLKLLREIFDSYITPVDEAFFIRLKESNLSPKDSKKQYSGDILFNDRSDKDFYTKYPTIYHLRDALMTKHQKFDIREIYLAIHHIVKFRGHFLNATPANNFQVGKLDLNQKFEALNDIYQRVFPDDSIEFRIDNLEQIKAVLLDSKRSRSDRQRSLVDDVYQTSEDKEVEKQNKAVATEVLKAILGNKAKLNIIANVEVDKEAAKEWTITFDSESIDDDLAKIDGQMTDDGRAIVEILRSLYSGITLSAIVPENHTLSQAMVAKYDLHKKHLTLLKKLINSMTDTKKAKNLRAAYDGYVDGVKGKVLTQDEFYKQIQSNLDESVEASEIQTYI…	ATGAAGAACAAAGATTACAGCATAGGCCTCGCGATCGGCACAAGCTCCATAGGTTTCGCTGTTGTGGACGAGAACAATCACGTGATGAGAGTGAAGGGCAAGAACGCAATAGGAGTACGCCTGTTCGACGAAGGGAAACCTGCGGCTGACCGCCGCGCGTTCAGAACAACCAGAAGGCGCCTTTCTCGACGAAGGTGGCGACTGAAGCTGCTGAGGGAGATATTCGACTCCTATATCACCCCAGTAGACGAGGCTTTCTTCATACGCCTGAAGGAGTCCAACCTCAGTCCCAAGGACTCCAAGAAGCAGTACAGTGGCGACATTCTGTTCAACGATCGCTCCGACAAAGACTTCTACACTAAGTACCCGACCATTTACCACCTCAGAGACGCCCTGATG…	1378	GTTTTAGAAGAGTGTCGAATCAATATAGTTAAGATC	TTAACTATATTGATTTGACGCTCTGAGTTAAAATCAAACAAAGCTTCGGCTGAGTTTTATCTTTTGAGGCCGCTATCGGCCCATACATATTTT	GTTTTAGAAGAGTGTCGAACGAATTTGACGCTCTGAGTTAAAATCAAACAAAGCTTCGGCTGAGTTTTATCTTTTGAGGCCGCTATCGGCCCATACATATTTT	NNTAC	ATGAAGAACAAAGATTACAGCATAGGCCTCGCGATCGGCACAAGCTCCATAGGTTTCGCTGTTGTGGACGAGAACAATCACGTGATGAGAGTGAAGGGCAAGAACGCAATAGGAGTACGCCTGTTCGACGAAGGGAAACCTGCGGCTGACCGCCGCGCGTTCAGAACAACCAGAAGGCGCCTTTCTCGACGAAGGTGGCGACTGAAGCTGCTGAGGGAGATATTCGACTCCTATATCACCCCAGTAGACGAGGCTTTCTTCATACGCCTGAAGGAGTCCAACCTCAGTCCCAAGGACTCCAAGAAGCAGTACAGTGGCGACATTCTGTTCAACGATCGCTCCGACAAAGACTTCTACACTAAGTACCCGACCATTTACCACCTCAGAGACGCCCTGATG…
Streptococcus	agalactiae	MNKPYSIGLDIGTNSVGWSIITDDYKVPAKKMRVLGNTDKEYIKKNLIGALLFDGGNTAADRRLKRTARRRYTRRRNRILYLQEIFAEEMSKVDDSFFHRLEDSFLVEEDKRGSKYPIFATMQEEKYYHEKFPTIYHLRKELADKKEKADLRLVYLALAHIIKFRGHFLIEDDRFDVRNTDIQKQYQAFLEIFDTTFENNHLLSQNVDVEAILTDKISKSAKKDRILAQYPNQKSTGIFAEFLKLIVGNQADFKKHFNLEDKTPLQFAKDSYDEDLENLLGQIGDEFADLFSVAKKLYDSVLLSGILTVTDLSTKAPLSASMIQRYDEHHEDLKHLKQFVKASLPENYREVFADSSKDGYAGYIEGKTNQEAFYKYLLKLLTKQEGSEYFLEKIKNEDF…	MNKPYSIGLAIGTNSVGWSIITDDYKVPAKKMRVLGNTDKEYIKKNLIGALLFDGGNTAADRRLKRTARRRYTRRRNRILYLQEIFAEEMSKVDDSFFHRLEDSFLVEEDKRGSKYPIFATMQEEKYYHEKFPTIYHLRKELADKKEKADLRLVYLALAHIIKFRGHFLIEDDRFDVRNTDIQKQYQAFLEIFDTTFENNHLLSQNVDVEAILTDKISKSAKKDRILAQYPNQKSTGIFAEFLKLIVGNQADFKKHFNLEDKTPLQFAKDSYDEDLENLLGQIGDEFADLFSVAKKLYDSVLLSGILTVTDLSTKAPLSASMIQRYDEHHEDLKHLKQFVKASLPENYREVFADSSKDGYAGYIEGKTNQEAFYKYLLKLLTKQEGSEYFLEKIKNEDF…	ATGAACAAGCCTTATTCAATAGGATTAGCTATAGGGACAAATTCTGTGGGGTGGAGTATAATCACCGACGATTACAAGGTGCCTGCAAAGAAGATGCGCGTGCTCGGCAATACAGACAAGGAATATATTAAGAAGAACCTGATCGGGGCCCTCCTTTTTGACGGTGGCAACACAGCAGCTGACCGCCGCCTCAAGAGGACCGCTCGGAGACGGTATACTCGCCGGCGTAATCGGATCCTGTATTTGCAGGAAATTTTTGCTGAAGAAATGTCTAAGGTGGATGATTCATTCTTTCACCGGCTCGAAGACTCCTTTCTGGTGGAGGAAGACAAGAGGGGCTCAAAGTACCCAATCTTCGCCACAATGCAAGAAGAGAAATACTACCACGAGAAGTTTCCC…	1377	GTTTTAGAGCTGTGCTGTTTCGAATGGTTCCAAAAC	GAACTATTCGAAACAGCACAGCACGTTAAAATAAGGCAGTGATTTTTAATCCAGTCCGTATTCAGCTTGAAAAAGTGAGCACCGATTCGGTGCTTTTTTT	GTTTTAGAGCTGTGCGAACACAGCACGTTAAAATAAGGCAGTGATTTTTAATCCAGTCCGTATTCAGCTTGAAAAAGTGAGCACCGATTCGGTGCTTTTTTT	NGG	ATGAACAAGCCTTATTCAATAGGATTAGCTATAGGGACAAATTCTGTGGGGTGGAGTATAATCACCGACGATTACAAGGTGCCTGCAAAGAAGATGCGCGTGCTCGGCAATACAGACAAGGAATATATTAAGAAGAACCTGATCGGGGCCCTCCTTTTTGACGGTGGCAACACAGCAGCTGACCGCCGCCTCAAGAGGACCGCTCGGAGACGGTATACTCGCCGGCGTAATCGGATCCTGTATTTGCAGGAAATTTTTGCTGAAGAAATGTCTAAGGTGGATGATTCATTCTTTCACCGGCTCGAAGACTCCTTTCTGGTGGAGGAAGACAAGAGGGGCTCAAAGTACCCAATCTTCGCCACAATGCAAGAAGAGAAATACTACCACGAGAAGTTTCCC…
Streptococcus	anginosus	MNGLVLGLDIGIASVGVGILNKETGEIIHANSRIFPAATADSNVERRGFRQGRRLGRRKKHRSARLNNLFEEFGFITDFSAIPLNLNPYALRVKGLSEELTNEELFIALKNIIKRRGISYLDDASEDGETASNEYGKAVEENRKLLADKTPGQIQLERFEKYGQVRGDFTVVENGENHRLINVFSTSAYKKEAERILRRQQEFNVRISDEFIEAYLTILTGKRKYYHGPGNEKSRTDYGRFRTDGTTLDNIFGILIGKCTFYPDEYRAAKASYTAQEFNLLNDLNNLTVPTETKKLSPEQKRQIVEYARTAKTLGTPTLLKYIAKLVDGSIDDIKGYRIDKSDKPEMHTFDAYRKMRTLDLVNIDALSRETLDDLAHILTLNTESEGILEALNSKMPST…	MNGLVLGLAIGIASVGVGILNKETGEIIHANSRIFPAATADSNVERRGFRQGRRLGRRKKHRSARLNNLFEEFGFITDFSAIPLNLNPYALRVKGLSEELTNEELFIALKNIIKRRGISYLDDASEDGETASNEYGKAVEENRKLLADKTPGQIQLERFEKYGQVRGDFTVVENGENHRLINVFSTSAYKKEAERILRRQQEFNVRISDEFIEAYLTILTGKRKYYHGPGNEKSRTDYGRFRTDGTTLDNIFGILIGKCTFYPDEYRAAKASYTAQEFNLLNDLNNLTVPTETKKLSPEQKRQIVEYARTAKTLGTPTLLKYIAKLVDGSIDDIKGYRIDKSDKPEMHTFDAYRKMRTLDLVNIDALSRETLDDLAHILTLNTESEGILEALNSKMPST…	ATGAACGGCCTGGTTCTGGGACTTGCAATCGGAATCGCATCTGTCGGGGTGGGTATTCTCAACAAAGAGACAGGGGAAATTATCCACGCCAACTCCCGCATCTTTCCCGCAGCTACTGCTGACTCCAACGTCGAGCGGAGGGGATTTCGACAGGGCCGCCGGCTGGGTAGGCGCAAGAAACACAGGTCAGCACGCCTTAATAACCTTTTCGAGGAGTTTGGATTCATCACAGATTTCTCTGCAATACCATTGAATTTGAACCCTTACGCATTAAGGGTGAAGGGTCTTTCAGAGGAGCTCACCAACGAGGAATTGTTCATTGCCCTTAAGAACATTATCAAGCGCAGGGGGATTAGCTACTTAGATGATGCTAGTGAGGATGGCGAGACAGCATCTAAC…	1125	GTTTTTGTACTCTCAAGATTTAAGTAACTGTAAAAC	ACAGTTACTTAAATCTTGCAGAAGCTACAAAGATAAGGCTTCATGCCGAAATCAACACCCTGTCTATGACGGGGTGTTTTCGTGTTGT	GTTTTTGTACTCTCAAGATTTCGAAAAATCTTGCAGAAGCTACAAAGATAAGGCTTCATGCCGAAATCAACACCCTGTCTATGACGGGGTGTTTTCGTGTTGT	NNAAAAA	ATGAACGGCCTGGTTCTGGGACTTGCAATCGGAATCGCATCTGTCGGGGTGGGTATTCTCAACAAAGAGACAGGGGAAATTATCCACGCCAACTCCCGCATCTTTCCCGCAGCTACTGCTGACTCCAACGTCGAGCGGAGGGGATTTCGACAGGGCCGCCGGCTGGGTAGGCGCAAGAAACACAGGTCAGCACGCCTTAATAACCTTTTCGAGGAGTTTGGATTCATCACAGATTTCTCTGCAATACCATTGAATTTGAACCCTTACGCATTAAGGGTGAAGGGTCTTTCAGAGGAGCTCACCAACGAGGAATTGTTCATTGCCCTTAAGAACATTATCAAGCGCAGGGGGATTAGCTACTTAGATGATGCTAGTGAGGATGGCGAGACAGCATCTAAC…
Streptococcus	dysgalactiae	MDKKYSIGLDIGTNSVGWAVITDDYKVPSKKFKVLGNTDRHSIKKNLIGALLFDSGETAEATRLKRTARRRYTRRKNRIRYLQEIFSSEMSKVDDSFFHRLEESFLVEEDKKHERHPIFGNIVDEVAYHEKYPTIYHLRKKLADSTDKADLRLIYLALAHMIKFRGHFLIEGDLNPDNSDMDKLFIQLVQTYNQLFEENPINASRVDAKAILSARLSKSRRLENLIAQLPGEKRNGLFGNLIALSLGLTPNFKSNFDLAEDAKLQLSKDTYDDDLDNLLAQIGDQYADLFLAAKNLSDAILLSDILRVNSEITKAPLSASMIKRYDEHHQDLTLLKALVRQQLPEKYKEIFFDQSKNGYAGYIDGGASQEEFYKFIKPILEKMDGTEELLAKLNREDLL…	MDKKYSIGLAIGTNSVGWAVITDDYKVPSKKFKVLGNTDRHSIKKNLIGALLFDSGETAEATRLKRTARRRYTRRKNRIRYLQEIFSSEMSKVDDSFFHRLEESFLVEEDKKHERHPIFGNIVDEVAYHEKYPTIYHLRKKLADSTDKADLRLIYLALAHMIKFRGHFLIEGDLNPDNSDMDKLFIQLVQTYNQLFEENPINASRVDAKAILSARLSKSRRLENLIAQLPGEKRNGLFGNLIALSLGLTPNFKSNFDLAEDAKLQLSKDTYDDDLDNLLAQIGDQYADLFLAAKNLSDAILLSDILRVNSEITKAPLSASMIKRYDEHHQDLTLLKALVRQQLPEKYKEIFFDQSKNGYAGYIDGGASQEEFYKFIKPILEKMDGTEELLAKLNREDLL…	ATGGATAAGAAGTACTCCATTGGACTGGCAATTGGGACAAATTCAGTGGGATGGGCTGTGATAACGGATGATTATAAAGTGCCATCTAAGAAGTTTAAAGTGCTGGGGAACACAGACAGACACTCAATCAAAAAGAATTTGATTGGGGCCCTCCTCTTCGACTCAGGTGAGACCGCTGAAGCTACTCGCCTCAAGAGAACAGCGAGACGGCGGTATACTCGTAGAAAGAACCGCATTCGCTACCTGCAAGAGATATTTAGCAGCGAAATGAGTAAGGTGGACGATAGCTTCTTCCACAGACTGGAGGAGAGCTTTCTTGTGGAGGAGGACAAGAAACACGAGCGCCATCCCATCTTTGGTAATATTGTGGACGAGGTGGCCTATCATGAGAAGTATCCA…	1371	GTTTTAGAGCTATGTTGTTTTGAATGGTCCCAAAAC	TTGGAACCATTCAAAACAACGTAGCAAGTTAAAATAAGGCTAGTCCGTTATCAACTTGAAAAAGTGGCACCGAGTCGGTGCTTTTTGTATCTTTATTTT	GTTTTAGAGCTATGTCGAAACGTAGCAAGTTAAAATAAGGCTAGTCCGTTATCAACTTGAAAAAGTGGCACCGAGTCGGTGCTTTTTGTATCTTTATTTT	NGGNG	ATGGATAAGAAGTACTCCATTGGACTGGCAATTGGGACAAATTCAGTGGGATGGGCTGTGATAACGGATGATTATAAAGTGCCATCTAAGAAGTTTAAAGTGCTGGGGAACACAGACAGACACTCAATCAAAAAGAATTTGATTGGGGCCCTCCTCTTCGACTCAGGTGAGACCGCTGAAGCTACTCGCCTCAAGAGAACAGCGAGACGGCGGTATACTCGTAGAAAGAACCGCATTCGCTACCTGCAAGAGATATTTAGCAGCGAAATGAGTAAGGTGGACGATAGCTTCTTCCACAGACTGGAGGAGAGCTTTCTTGTGGAGGAGGACAAGAAACACGAGCGCCATCCCATCTTTGGTAATATTGTGGACGAGGTGGCCTATCATGAGAAGTATCCA…
Streptococcus	equinus	MTKKNYSIGLDIGTNSVGWAVITDDYKVPAKKMKVLGNTDKKYIKKNLLGALLFDSGETAEATRLKRTARRRYTRRKNRLRYLQEIFAEEMTKVDESFFQRLDESFLRWDDDNKKLGRYPIFGNKADVVKYHQEFPTIYHLRKHLADSSEKADLRLVYLALAHMIKFRGHFLIEGELNAENTDVQKIFADFVGVYDRTFDDSHLSEITVDAASILTEKISKSRRLENLIKYYPTEKKNTLFGNLIALALGLQPNFKMNFKLSEDAKLQFSKDSYEEDLGELLGKIGDDYADLFTSAKNLYDAILLSGILIVDDNSTKAPLSASMIKRYVEHQEDLEKLKEFIKANKSELYHDIFKDKNKNGYAGYIENGVKQDEFYKYLKNTLSKIAGSDYFLDKIERE…	MTKKNYSIGLAIGTNSVGWAVITDDYKVPAKKMKVLGNTDKKYIKKNLLGALLFDSGETAEATRLKRTARRRYTRRKNRLRYLQEIFAEEMTKVDESFFQRLDESFLRWDDDNKKLGRYPIFGNKADVVKYHQEFPTIYHLRKHLADSSEKADLRLVYLALAHMIKFRGHFLIEGELNAENTDVQKIFADFVGVYDRTFDDSHLSEITVDAASILTEKISKSRRLENLIKYYPTEKKNTLFGNLIALALGLQPNFKMNFKLSEDAKLQFSKDSYEEDLGELLGKIGDDYADLFTSAKNLYDAILLSGILIVDDNSTKAPLSASMIKRYVEHQEDLEKLKEFIKANKSELYHDIFKDKNKNGYAGYIENGVKQDEFYKYLKNTLSKIAGSDYFLDKIERE…	ATGACCAAGAAGAATTACTCAATCGGACTTGCCATCGGTACAAACAGCGTAGGGTGGGCAGTCATCACCGACGACTATAAGGTGCCAGCCAAAAAGATGAAAGTGCTCGGCAATACAGACAAGAAATACATAAAGAAGAACCTGCTGGGAGCCCTGTTGTTCGACTCTGGTGAAACCGCAGAAGCCACCAGGCTCAAAAGGACTGCCCGCCGGAGATATACCAGGAGAAAGAATAGGTTGCGGTACCTCCAAGAGATCTTTGCAGAGGAGATGACGAAGGTGGATGAAAGTTTTTTCCAGCGGCTGGATGAGTCCTTTCTGCGGTGGGATGACGATAACAAAAAATTGGGGCGATATCCAATCTTTGGCAACAAGGCTGACGTTGTCAAGTACCATCAG…	1373	GTTTTAGAGCTGTGCTGTTTCGAATGGTTCCAAAAC	TTGGAACTATTCGAAACAACACAGCAAGTTAAAATAAGGCTTTGTCCGTACACATTTTGGCACCCGATTCGGGTGCGTTTTTTT	GTTTTAGAGCTGTGCTGCGAACAACACAGCAAGTTAAAATAAGGCTTTGTCCGTACACATTTTGGCACCCGATTCGGGTGCGTTTTTTT	NGG	ATGACCAAGAAGAATTACTCAATCGGACTTGCCATCGGTACAAACAGCGTAGGGTGGGCAGTCATCACCGACGACTATAAGGTGCCAGCCAAAAAGATGAAAGTGCTCGGCAATACAGACAAGAAATACATAAAGAAGAACCTGCTGGGAGCCCTGTTGTTCGACTCTGGTGAAACCGCAGAAGCCACCAGGCTCAAAAGGACTGCCCGCCGGAGATATACCAGGAGAAAGAATAGGTTGCGGTACCTCCAAGAGATCTTTGCAGAGGAGATGACGAAGGTGGATGAAAGTTTTTTCCAGCGGCTGGATGAGTCCTTTCTGCGGTGGGATGACGATAACAAAAAATTGGGGCGATATCCAATCTTTGGCAACAAGGCTGACGTTGTCAAGTACCATCAG…
Streptococcus	gallolyticus	MTNGKILGLDIGIASVGVGIIEAKTGKVVHANSRLFSAANAENNAERRGFRGSRRLNRRKKHRVKRVRDLFEKYEIVTDFRNLNLNPYELRVKGLTEQLTNEELFAALRTISKRRGISYLDDAEDDSTGSTDYAKSIDENRRLLKTKTPGQIQLERLEKYGQLRGNFTVYDENGEAHRLINVFSTSDYEKEARKILETQADYNKKITAEFIDDYVEILTQKRKYYHGPGNEKSRTDYGRFRTDGTTLENIFGILIGKCSFYPDEYRASKASYTAQEYNFLNDLNNLKVPTETGKLSTEQKEALVEFAKSTATLGPAKLLKEIAKILDCKVDEIKGYREDDKGKPDLHTFEPYRKLKFNLDSVNIDDLSREVLDKLADILTLNTEREGIEDAIRHNLPNQ…	MTNGKILGLAIGIASVGVGIIEAKTGKVVHANSRLFSAANAENNAERRGFRGSRRLNRRKKHRVKRVRDLFEKYEIVTDFRNLNLNPYELRVKGLTEQLTNEELFAALRTISKRRGISYLDDAEDDSTGSTDYAKSIDENRRLLKTKTPGQIQLERLEKYGQLRGNFTVYDENGEAHRLINVFSTSDYEKEARKILETQADYNKKITAEFIDDYVEILTQKRKYYHGPGNEKSRTDYGRFRTDGTTLENIFGILIGKCSFYPDEYRASKASYTAQEYNFLNDLNNLKVPTETGKLSTEQKEALVEFAKSTATLGPAKLLKEIAKILDCKVDEIKGYREDDKGKPDLHTFEPYRKLKFNLDSVNIDDLSREVLDKLADILTLNTEREGIEDAIRHNLPNQ…	ATGACAAACGGCAAAATTCTGGGTCTGGCCATCGGAATCGCTAGCGTTGGCGTGGGAATCATTGAAGCGAAGACAGGTAAAGTCGTCCATGCAAATTCTCGATTGTTCTCCGCAGCTAACGCTGAAAACAATGCGGAGAGAAGGGGTTTCAGAGGCTCTAGGCGGCTCAACCGGCGCAAGAAGCACAGGGTAAAAAGAGTGCGAGATCTCTTTGAGAAATATGAGATCGTGACTGATTTTAGAAACCTGAATCTGAACCCATATGAGCTGAGAGTGAAAGGACTTACGGAACAGCTCACTAATGAAGAGTTGTTCGCCGCCCTGCGGACCATCAGCAAACGCCGAGGAATTTCCTACCTTGATGACGCCGAAGATGACAGTACCGGTAGCACAGATTAT…	1130	GTTTTTGTACTCTCAAGATTTAAGTAACCGTAAAAC	ACGGTTACTTAAATCTTGCTGAGCCTACAAAGATAAGGCTTTATGCCGAATTCAAGCACCCCATGTTTTGACATGGGGTGCTTTTCGTTGT	GTTTTTGTACTCTCAAGATTTCGAAAAATCTTGCTGAGCCTACAAAGATAAGGCTTTATGCCGAATTCAAGCACCCCATGTTTTGACATGGGGTGCTTTT	NNGTAAA	ATGACAAACGGCAAAATTCTGGGTCTGGCCATCGGAATCGCTAGCGTTGGCGTGGGAATCATTGAAGCGAAGACAGGTAAAGTCGTCCATGCAAATTCTCGATTGTTCTCCGCAGCTAACGCTGAAAACAATGCGGAGAGAAGGGGTTTCAGAGGCTCTAGGCGGCTCAACCGGCGCAAGAAGCACAGGGTAAAAAGAGTGCGAGATCTCTTTGAGAAATATGAGATCGTGACTGATTTTAGAAACCTGAATCTGAACCCATATGAGCTGAGAGTGAAAGGACTTACGGAACAGCTCACTAATGAAGAGTTGTTCGCCGCCCTGCGGACCATCAGCAAACGCCGAGGAATTTCCTACCTTGATGACGCCGAAGATGACAGTACCGGTAGCACAGATTAT…
Streptococcus	henryi	MTNGLVLGLDIGIASVGVGIIEAETGKVIHASSRIFPAANADNNAERRGFRGGRRLTRRKKHRVKRVRDLFDDYNIATDFSNLNLNPYELRVKGLTEELTNEELFAALRNISKRRGISYLDDAEDDANSGKTDYAKSVLANKELLKTQTPGQIQLDRLNKYGQLRGDFDVVDENGEIHRVINVFSTSDYRKEAEKILQTQSQFNNAINQEFINDYIDILVSKRKYYHGPGNEKSRTDYGRYRTDGRTLENIFDILVGKCTFYPEEYRAAKASYTAQEFNFLNDLNNLTLPTETKKLSIEEKLYLVDYAKNTPVLGPDKLLKEIAKLVDCKKEDIKGFRIDNKEKPDMHTFEVYRTMSKLDKVDIQTLSRETFDELARILTLNTEREGIEEAILKDLPNQ…	MTNGLVLGLAIGIASVGVGIIEAETGKVIHASSRIFPAANADNNAERRGFRGGRRLTRRKKHRVKRVRDLFDDYNIATDFSNLNLNPYELRVKGLTEELTNEELFAALRNISKRRGISYLDDAEDDANSGKTDYAKSVLANKELLKTQTPGQIQLDRLNKYGQLRGDFDVVDENGEIHRVINVFSTSDYRKEAEKILQTQSQFNNAINQEFINDYIDILVSKRKYYHGPGNEKSRTDYGRYRTDGRTLENIFDILVGKCTFYPEEYRAAKASYTAQEFNFLNDLNNLTLPTETKKLSIEEKLYLVDYAKNTPVLGPDKLLKEIAKLVDCKKEDIKGFRIDNKEKPDMHTFEVYRTMSKLDKVDIQTLSRETFDELARILTLNTEREGIEEAILKDLPNQ…	ATGACCAATGGCCTGGTTCTGGGATTGGCTATTGGCATAGCTTCCGTTGGTGTTGGGATCATCGAGGCCGAGACTGGAAAAGTGATTCATGCGAGCAGCAGAATATTTCCGGCTGCCAACGCAGACAACAATGCCGAGAGGAGAGGCTTCAGGGGCGGTAGAAGACTGACTCGAAGGAAGAAACACAGAGTAAAGAGAGTCAGGGACTTATTCGACGATTACAACATTGCCACCGACTTTTCTAATCTGAACCTCAATCCCTACGAACTTAGAGTGAAAGGGCTCACTGAAGAGCTGACAAATGAGGAGCTGTTTGCTGCCCTCCGAAATATCAGCAAGAGACGAGGTATCAGCTACTTAGACGATGCCGAAGATGACGCCAACTCCGGGAAAACAGAC…	1126	GTTTTTGTACTCTCAAGATTTAAGTAACTGTAAAAC	ACAGTTACTTAAATCTTGCTGAGCCTACAAAGATAAGGCTTCATGCCGAAATCAAGCACCCCCGTTTTT	GTTTTTGTACTCTCAAGATTTCGAAAAATCTTGCTGAGCCTACAAAGATAAGGCTTCATGCCGAAATCAAGCACCCCCGTTTTT	NNGAAA	ATGACCAATGGCCTGGTTCTGGGATTGGCTATTGGCATAGCTTCCGTTGGTGTTGGGATCATCGAGGCCGAGACTGGAAAAGTGATTCATGCGAGCAGCAGAATATTTCCGGCTGCCAACGCAGACAACAATGCCGAGAGGAGAGGCTTCAGGGGCGGTAGAAGACTGACTCGAAGGAAGAAACACAGAGTAAAGAGAGTCAGGGACTTATTCGACGATTACAACATTGCCACCGACTTTTCTAATCTGAACCTCAATCCCTACGAACTTAGAGTGAAAGGGCTCACTGAAGAGCTGACAAATGAGGAGCTGTTTGCTGCCCTCCGAAATATCAGCAAGAGACGAGGTATCAGCTACTTAGACGATGCCGAAGATGACGCCAACTCCGGGAAAACAGAC…
Streptococcus	infantarius	MSNGKILGLDIGVASVGVGIIDSKTGNVIHANSRLFSAANAENNAERRGFRGARRLTRRKKHRVKRVRDLFEKYDISTDFRNLNLNPYELRVKGLTEQLTNEELFAALRTIAKRRGISYLDDAEDDSTGSSDYAKSIDENRRLLKTKTPGQIQLERLEKYGQLRGNFTVYDENGEAHRLINVFSTSDYKNEARKILETQSNYNKQITDEFIEDYIEILTQKRKYYHGPGNEKSRTDYGRFRTDGTTLENIFGILIGKCSFYPEEYRASKASYTAQEFNFLNDLNNLKVPTETGKLSTEQKEYLVDFAKKSKALGASKLLKEIAKIVDCSVDDIKGYRVDNKDKPDLHTFEPYRKLKFNLSSIDIDELSRETLDKLADILTLNTEREGIEDAIKRNLPSQ…	MSNGKILGLAIGVASVGVGIIDSKTGNVIHANSRLFSAANAENNAERRGFRGARRLTRRKKHRVKRVRDLFEKYDISTDFRNLNLNPYELRVKGLTEQLTNEELFAALRTIAKRRGISYLDDAEDDSTGSSDYAKSIDENRRLLKTKTPGQIQLERLEKYGQLRGNFTVYDENGEAHRLINVFSTSDYKNEARKILETQSNYNKQITDEFIEDYIEILTQKRKYYHGPGNEKSRTDYGRFRTDGTTLENIFGILIGKCSFYPEEYRASKASYTAQEFNFLNDLNNLKVPTETGKLSTEQKEYLVDFAKKSKALGASKLLKEIAKIVDCSVDDIKGYRVDNKDKPDLHTFEPYRKLKFNLSSIDIDELSRETLDKLADILTLNTEREGIEDAIKRNLPSQ…	ATGTCCAACGGGAAGATCCTGGGCCTGGCAATTGGTGTCGCGAGCGTTGGCGTTGGGATTATCGATAGTAAGACCGGTAACGTGATCCACGCAAATAGCAGACTGTTTTCCGCCGCCAATGCCGAGAATAACGCTGAAAGGAGAGGTTTTAGGGGTGCTAGACGCCTGACACGCAGAAAGAAGCACCGCGTTAAGAGGGTACGGGATCTGTTTGAAAAATACGATATTAGCACCGATTTTCGGAACCTGAACTTAAATCCTTACGAGCTCCGGGTGAAAGGCTTGACTGAGCAGCTTACCAATGAAGAACTGTTTGCGGCCCTCAGGACCATTGCAAAACGGAGAGGGATCTCATATCTCGATGACGCCGAGGACGACTCTACGGGCTCTAGTGACTAC…	1129	GTTTTTGTACTCTCAAGATTTAAGTAACCGTAAAAC	ACGGTTACTTAAATCTTGCAGAGCCTACAAAGATAAGGCTTCATGCCGAATTCAAGCACCCCATGTTTACATGGGGTGCTTTTCGTTGT	GTTTTTGTACTCTCAAGCGAACTTGCAGAGCCTACAAAGATAAGGCTTCATGCCGAATTCAAGCACCCCATGTTTACATGGGGTGCTTTTCGTTGT	NNAAAAA	ATGTCCAACGGGAAGATCCTGGGCCTGGCAATTGGTGTCGCGAGCGTTGGCGTTGGGATTATCGATAGTAAGACCGGTAACGTGATCCACGCAAATAGCAGACTGTTTTCCGCCGCCAATGCCGAGAATAACGCTGAAAGGAGAGGTTTTAGGGGTGCTAGACGCCTGACACGCAGAAAGAAGCACCGCGTTAAGAGGGTACGGGATCTGTTTGAAAAATACGATATTAGCACCGATTTTCGGAACCTGAACTTAAATCCTTACGAGCTCCGGGTGAAAGGCTTGACTGAGCAGCTTACCAATGAAGAACTGTTTGCGGCCCTCAGGACCATTGCAAAACGGAGAGGGATCTCATATCTCGATGACGCCGAGGACGACTCTACGGGCTCTAGTGACTAC…
Streptococcus	iniae	MRKPYSIGLDIGTNSVGWAVITDDYKVPSKKMRIQGTTDRTSIKKNLIGALLFDNGETAEATRLKRTTRRRYTRRKYRIKELQKIFSSEMNELDIAFFPRLSESFLVSDDKEFENHPIFGNLKDEITYHNDYPTIYHLRQTLADRDQKADLRLIYLALAHIIKFRGHFLIEGNLDSENTDVHVLFLNLVNIYNNLFEEDIVETASIDAEKILTSKTSKSRRLENLIAEIPNQKRNMLFGNLVSLALGLTPNFKTNFELLEDAKLQISKDSYEEDLDNLLAQIGDQYADLFIAAKKLSDAILLSDIITVKGASTKAPLSASMVQRYEEHQQDLALLKNLVKKQIPEKYKEIFDNKEKNGYAGYIDGKTSQEEFYKYIKPILLKLNGTEKLISKLEREDFL…	MRKPYSIGLAIGTNSVGWAVITDDYKVPSKKMRIQGTTDRTSIKKNLIGALLFDNGETAEATRLKRTTRRRYTRRKYRIKELQKIFSSEMNELDIAFFPRLSESFLVSDDKEFENHPIFGNLKDEITYHNDYPTIYHLRQTLADRDQKADLRLIYLALAHIIKFRGHFLIEGNLDSENTDVHVLFLNLVNIYNNLFEEDIVETASIDAEKILTSKTSKSRRLENLIAEIPNQKRNMLFGNLVSLALGLTPNFKTNFELLEDAKLQISKDSYEEDLDNLLAQIGDQYADLFIAAKKLSDAILLSDIITVKGASTKAPLSASMVQRYEEHQQDLALLKNLVKKQIPEKYKEIFDNKEKNGYAGYIDGKTSQEEFYKYIKPILLKLNGTEKLISKLEREDFL…	ATGCGCAAACCTTACTCAATTGGCCTGGCAATCGGGACTAATTCTGTTGGCTGGGCTGTGATTACTGATGATTACAAGGTGCCAAGTAAGAAAATGAGGATTCAGGGCACGACTGATCGGACCAGCATTAAGAAGAATCTCATTGGGGCCCTCCTGTTCGATAATGGCGAGACTGCCGAGGCCACTCGATTAAAGAGAACAACAAGGAGGAGGTACACCAGACGGAAGTACCGAATAAAGGAACTGCAAAAGATCTTCAGCAGCGAAATGAATGAGCTCGACATTGCTTTTTTCCCTAGACTGTCTGAGAGTTTTCTTGTGAGTGACGACAAAGAATTCGAGAATCATCCGATTTTTGGAAACCTTAAAGATGAGATAACTTATCATAACGATTACCCT…	1368	GTTTTAGAGCTGTGTTATTTTGAATGGTCCCAAAAC	TTGGAACCATTCAAAACAACACAGCAAGTTAAAATAAGGCTTGTCCGTAATCAACTTGAAAAAGTGAACACCGATTCGGTGTTTTTTTATTTT	GTTTTAGAGCTGTGTTATTCGAAAACAACACAGCAAGTTAAAATAAGGCTTGTCCGTAATCAACTTGAAAAAGTGAACACCGATTCGGTGTTTTTTTATTTT	NGG	ATGCGCAAACCTTACTCAATTGGCCTGGCAATCGGGACTAATTCTGTTGGCTGGGCTGTGATTACTGATGATTACAAGGTGCCAAGTAAGAAAATGAGGATTCAGGGCACGACTGATCGGACCAGCATTAAGAAGAATCTCATTGGGGCCCTCCTGTTCGATAATGGCGAGACTGCCGAGGCCACTCGATTAAAGAGAACAACAAGGAGGAGGTACACCAGACGGAAGTACCGAATAAAGGAACTGCAAAAGATCTTCAGCAGCGAAATGAATGAGCTCGACATTGCTTTTTTCCCTAGACTGTCTGAGAGTTTTCTTGTGAGTGACGACAAAGAATTCGAGAATCATCCGATTTTTGGAAACCTTAAAGATGAGATAACTTATCATAACGATTACCCT…
Streptococcus	intermedius	MKKPYSIGLDIGTNSVGWAVVTDDYKVPAKKMKVLGNTDKSHIKKNLLGALLFDSGNTAEDRRLKRTARRRYTRRRNRILYLQEIFSEEMGKVDDSFFHRLEDSFLVTEDKRGERHPIFGNLEEEVKYHENFPTIYHLRQYLADNPEKTDLRLVYLALAHIIKFRGHFLIEGKFDTRNNDVQRLFQEFLAVYDNTFENSSLQEQNVQVEEILTDKISKSAKKDRVLKLFPNEKSNGRFAEFLKLIVGNQADFKKHFELEEKAPLQFSKDTYEEELEVLLAQIEDNYAELFLSAKKLYDSILLSGILTVTDVSTKAPLSASMIQRYNEHQMDLAQLKQFIRQKLSDKYNEVFSDVSKDGYAGYIDGKTNQEAFYKYLKGLLNKIEGSGYFLDKIEREDFL…	MKKPYSIGLAIGTNSVGWAVVTDDYKVPAKKMKVLGNTDKSHIKKNLLGALLFDSGNTAEDRRLKRTARRRYTRRRNRILYLQEIFSEEMGKVDDSFFHRLEDSFLVTEDKRGERHPIFGNLEEEVKYHENFPTIYHLRQYLADNPEKTDLRLVYLALAHIIKFRGHFLIEGKFDTRNNDVQRLFQEFLAVYDNTFENSSLQEQNVQVEEILTDKISKSAKKDRVLKLFPNEKSNGRFAEFLKLIVGNQADFKKHFELEEKAPLQFSKDTYEEELEVLLAQIEDNYAELFLSAKKLYDSILLSGILTVTDVSTKAPLSASMIQRYNEHQMDLAQLKQFIRQKLSDKYNEVFSDVSKDGYAGYIDGKTNQEAFYKYLKGLLNKIEGSGYFLDKIEREDFL…	ATGAAGAAGCCGTACAGTATTGGACTGGCCATCGGAACCAATTCCGTGGGGTGGGCGGTTGTAACCGATGACTACAAAGTACCTGCGAAAAAGATGAAAGTGCTCGGCAATACTGACAAGTCTCATATCAAAAAGAACCTCCTGGGAGCACTCCTTTTCGACTCCGGCAACACCGCGGAGGACAGGCGGTTGAAGAGGACTGCGCGACGCAGATACACTAGGAGAAGAAATAGGATTCTCTACCTGCAGGAAATATTTTCAGAGGAGATGGGGAAGGTGGATGATTCATTTTTCCATAGGTTGGAGGATAGCTTTCTGGTAACCGAGGACAAACGGGGTGAGCGCCACCCCATTTTCGGGAACCTGGAGGAGGAGGTCAAATATCACGAAAACTTTCCC…	1345	GTTTTAGAGCTGTGCTGTTTCGAATGGTTCCAAAAC	CATTCGAAACAACACAGCAAGTTAAAATAAGGCAGTGATTTTTAATCCAGTCCGTACTCAACTTGAAAAAGGGAGCACCGATTCGGTGCTTTTTGTGTTCTCTTCTTTT	GTTTTAGAGCTGTGCTGCGAACAACACAGCAAGTTAAAATAAGGCAGTGATTTTTAATCCAGTCCGTACTCAACTTGAAAAAGGGAGCACCGATTCGGTGCTTTTTGTGTTCTCTTCTTTT	NGG	ATGAAGAAGCCGTACAGTATTGGACTGGCCATCGGAACCAATTCCGTGGGGTGGGCGGTTGTAACCGATGACTACAAAGTACCTGCGAAAAAGATGAAAGTGCTCGGCAATACTGACAAGTCTCATATCAAAAAGAACCTCCTGGGAGCACTCCTTTTCGACTCCGGCAACACCGCGGAGGACAGGCGGTTGAAGAGGACTGCGCGACGCAGATACACTAGGAGAAGAAATAGGATTCTCTACCTGCAGGAAATATTTTCAGAGGAGATGGGGAAGGTGGATGATTCATTTTTCCATAGGTTGGAGGATAGCTTTCTGGTAACCGAGGACAAACGGGGTGAGCGCCACCCCATTTTCGGGAACCTGGAGGAGGAGGTCAAATATCACGAAAACTTTCCC…
Streptococcus	lutetiensis	MSNGKILGLDIGVASVGVGIIDAKTGNVIHANSRLFSAANAENNAERRGFRGARRLTRRKKHRVKRVRDLFEKYDISTDFRNLNLNPYELRVKGLTEQLTNEELFAALRTIAKRRGISYLDDAEDDSTGSSDYAKSIDENRRLLKTKTPGQIQLERLEKYGQLRGNFTVYDENGEAHRLINVFSTSDYKNEARKILETQSNYNKQITDEFIEDYIEILTQKRKYYHGPGNEKSRTDYGRFRTDGTTLENIFGILIGKCSFYPEEYRASKASYTAQEFNFLNDLNNLKVPTETGKLSTEQKEYLVDFAKKSKALGASKLLKEIAKIVDCSVDDIKGYRVDNKDKPDLHTFEPYRKLKFNLSSIDIDELSRETLDKLADILTLNTEREGIEDTIKRNLPSQ…	MSNGKILGLAIGVASVGVGIIDAKTGNVIHANSRLFSAANAENNAERRGFRGARRLTRRKKHRVKRVRDLFEKYDISTDFRNLNLNPYELRVKGLTEQLTNEELFAALRTIAKRRGISYLDDAEDDSTGSSDYAKSIDENRRLLKTKTPGQIQLERLEKYGQLRGNFTVYDENGEAHRLINVFSTSDYKNEARKILETQSNYNKQITDEFIEDYIEILTQKRKYYHGPGNEKSRTDYGRFRTDGTTLENIFGILIGKCSFYPEEYRASKASYTAQEFNFLNDLNNLKVPTETGKLSTEQKEYLVDFAKKSKALGASKLLKEIAKIVDCSVDDIKGYRVDNKDKPDLHTFEPYRKLKFNLSSIDIDELSRETLDKLADILTLNTEREGIEDTIKRNLPSQ…	ATGTCAAATGGCAAAATCTTAGGCTTGGCCATCGGGGTGGCCAGCGTCGGGGTTGGCATAATTGATGCCAAAACCGGCAACGTGATCCACGCAAATAGCAGGCTGTTTAGCGCCGCCAACGCCGAGAACAATGCTGAGCGGAGGGGATTCCGCGGCGCACGTAGGCTCACGAGGCGCAAAAAACATAGAGTGAAGCGGGTCCGTGACCTGTTTGAAAAGTATGATATCTCAACAGATTTCCGCAACTTAAATCTGAACCCCTACGAGCTCAGGGTGAAAGGCCTGACAGAACAGCTTACCAATGAAGAACTCTTCGCAGCTTTAAGAACTATTGCCAAACGGCGCGGCATCTCCTACTTGGATGACGCGGAAGACGATTCTACCGGAAGCAGCGACTAC…	1129	GTTTTTGTACTCTCAAGATTTAAGTAACCGTAAAAC	ACGGTTACTTAAATCTTGCAGAGCCTACAAAGATAAGGCTTCATGCCGAATTCAAGCACCCCATGTTTACATGGGGTGCTTTTCGTTGTGT	GTTTTTGTACTCTCAAGCGAACTTGCAGAGCCTACAAAGATAAGGCTTCATGCCGAATTCAAGCACCCCATGTTTACATGGGGTGCTTTTCGTTGTGT	NNAAAAA	ATGTCAAATGGCAAAATCTTAGGCTTGGCCATCGGGGTGGCCAGCGTCGGGGTTGGCATAATTGATGCCAAAACCGGCAACGTGATCCACGCAAATAGCAGGCTGTTTAGCGCCGCCAACGCCGAGAACAATGCTGAGCGGAGGGGATTCCGCGGCGCACGTAGGCTCACGAGGCGCAAAAAACATAGAGTGAAGCGGGTCCGTGACCTGTTTGAAAAGTATGATATCTCAACAGATTTCCGCAACTTAAATCTGAACCCCTACGAGCTCAGGGTGAAAGGCCTGACAGAACAGCTTACCAATGAAGAACTCTTCGCAGCTTTAAGAACTATTGCCAAACGGCGCGGCATCTCCTACTTGGATGACGCGGAAGACGATTCTACCGGAAGCAGCGACTAC…
Streptococcus	macedonicus	MTNGKILGLDIGIASVGVGIIEAKTGKVVHANSRLFSAANAENNAERRGFRGSRRLNRRKKHRVKRVRDLFEKYGIVTDFRNLNLNPYELRVKGLTEQLTNEELFAALRTISKRRGISYLDDAEDDSTGSTDYAKSIDENRRLLKTKTPGQIQLERLEKYGQLRGNFTVYDENGEAHRLINVFSTSDYEKEARKILETQADYNKKITAEFIDDYVEILTQKRKYYHGPGNEKSRTDYGRFRTDGTTLENIFGILIGKCSFYPDEYRASKASYTAQEYNFLNDLNNLKVPTETGKLSTEQKEALVEFAKSTATLGPAKLLKEIAKILDCKVDEIKGYREDDKGKPDLHTFEPYRKLKFNLDSVNIDYLSREVLDKLAGILTLNTEREGIEDAIKRNLPNQ…	MTNGKILGLAIGIASVGVGIIEAKTGKVVHANSRLFSAANAENNAERRGFRGSRRLNRRKKHRVKRVRDLFEKYGIVTDFRNLNLNPYELRVKGLTEQLTNEELFAALRTISKRRGISYLDDAEDDSTGSTDYAKSIDENRRLLKTKTPGQIQLERLEKYGQLRGNFTVYDENGEAHRLINVFSTSDYEKEARKILETQADYNKKITAEFIDDYVEILTQKRKYYHGPGNEKSRTDYGRFRTDGTTLENIFGILIGKCSFYPDEYRASKASYTAQEYNFLNDLNNLKVPTETGKLSTEQKEALVEFAKSTATLGPAKLLKEIAKILDCKVDEIKGYREDDKGKPDLHTFEPYRKLKFNLDSVNIDYLSREVLDKLAGILTLNTEREGIEDAIKRNLPNQ…	ATGACCAACGGCAAGATTCTGGGCCTCGCAATTGGGATCGCCTCTGTTGGTGTTGGCATCATCGAAGCAAAAACTGGAAAAGTAGTGCACGCGAATAGCCGCCTTTTCTCCGCTGCTAATGCTGAGAATAACGCCGAGAGGCGGGGGTTTAGAGGAAGTCGGAGACTGAATAGAAGAAAAAAACACAGGGTCAAGCGGGTCAGAGACTTGTTCGAAAAATATGGTATTGTGACCGACTTCCGGAACTTGAATCTGAACCCATACGAGCTTAGAGTGAAGGGACTCACTGAGCAATTAACCAATGAGGAACTGTTCGCCGCTCTCCGCACTATTTCAAAGCGGAGGGGCATTTCATACCTTGACGATGCTGAGGATGACAGCACAGGGAGTACTGATTAC…	1130	GTTTTTGTACTCTCAAGATTTAAGTAACCGTAAAAC	ACGGTTACTTAAATCTTGCTGAGCCTACAAAGATAAGGCTTTATGCCGAATTCAAGCACCCCATGTTTTGACATGGGGTGCTTTT	GTTTTTGTACTCTCAAGATTTCGAAAAATCTTGCTGAGCCTACAAAGATAAGGCTTTATGCCGAATTCAAGCACCCCATGTTTTGACATGGGGTGCTTTT	NNGCAAA	ATGACCAACGGCAAGATTCTGGGCCTCGCAATTGGGATCGCCTCTGTTGGTGTTGGCATCATCGAAGCAAAAACTGGAAAAGTAGTGCACGCGAATAGCCGCCTTTTCTCCGCTGCTAATGCTGAGAATAACGCCGAGAGGCGGGGGTTTAGAGGAAGTCGGAGACTGAATAGAAGAAAAAAACACAGGGTCAAGCGGGTCAGAGACTTGTTCGAAAAATATGGTATTGTGACCGACTTCCGGAACTTGAATCTGAACCCATACGAGCTTAGAGTGAAGGGACTCACTGAGCAATTAACCAATGAGGAACTGTTCGCCGCTCTCCGCACTATTTCAAAGCGGAGGGGCATTTCATACCTTGACGATGCTGAGGATGACAGCACAGGGAGTACTGATTAC…
Streptococcus	mitis	MNNNNYSIGLDIGTNSVGWAVITDDYKVPSKKMKVLGNTDKHFIKKNLIGALLFDEGATAEDRRFKRTARRRYTRRKNRLRYLQEIFSEEMSKVDSSFFHRLDDSFLVPEDKRGSKYPIFATLAEEKEYHKKFPTIYHLRKHLADSKEKTDLRLIYLALAHMIKYRGHFLYEESFDIKNNDIQKIFSEFISIYDNTFEGSSLSGQNAQVEAIFTDKISKSAKRERILKLFAYEKSTDLFSEFLKLIVGNQADFKKHFDLEEKAPLQFSKDTYDEDLENLLGQIGDDFADLFLVAKKLYDAILLSGILTVTDSSTKAPLSASMIERYENHQKDLAALKQFIQNNLQEKYDEVFSDQSKDGYARYINGKTTQEAFYKYIKNLLSKFEGSDYFLDKIEREDF…	MNNNNYSIGLAIGTNSVGWAVITDDYKVPSKKMKVLGNTDKHFIKKNLIGALLFDEGATAEDRRFKRTARRRYTRRKNRLRYLQEIFSEEMSKVDSSFFHRLDDSFLVPEDKRGSKYPIFATLAEEKEYHKKFPTIYHLRKHLADSKEKTDLRLIYLALAHMIKYRGHFLYEESFDIKNNDIQKIFSEFISIYDNTFEGSSLSGQNAQVEAIFTDKISKSAKRERILKLFAYEKSTDLFSEFLKLIVGNQADFKKHFDLEEKAPLQFSKDTYDEDLENLLGQIGDDFADLFLVAKKLYDAILLSGILTVTDSSTKAPLSASMIERYENHQKDLAALKQFIQNNLQEKYDEVFSDQSKDGYARYINGKTTQEAFYKYIKNLLSKFEGSDYFLDKIEREDF…	ATGAATAACAATAACTATAGCATAGGTTTGGCTATAGGCACCAACAGCGTCGGGTGGGCTGTGATTACTGACGATTACAAAGTGCCAAGTAAAAAGATGAAAGTACTGGGCAACACTGATAAACATTTTATAAAGAAAAATCTGATCGGAGCTTTATTGTTTGATGAAGGTGCCACCGCTGAGGACCGGCGATTTAAACGCACCGCTAGGCGGCGCTACACTCGTAGAAAGAACCGATTGAGGTATCTGCAGGAGATTTTTTCAGAGGAAATGAGCAAGGTGGATAGCTCATTTTTTCATCGATTAGATGACTCCTTTTTGGTGCCTGAGGATAAACGGGGCAGTAAATATCCAATTTTTGCCACGCTTGCAGAAGAAAAGGAGTACCATAAGAAGTTT…	1392	GTTTTAGAGCTGTGTTGTTTCGAATGGTTCCAAAAC	TTGGAACTATTCGAAACAACACAGCAAAGTTAAAATAAGGCTTTGTCCGTACACAACTTGAAAAAGTGCGCACCGATTCGGTGCTTTTTT	GTTTTAGAGCTGTGTCGAAACACAGCAAAGTTAAAATAAGGCTTTGTCCGTACACAACTTGAAAAAGTGCGCACCGATTCGGTGCTTTTTT	NNGTG	ATGAATAACAATAACTATAGCATAGGTTTGGCTATAGGCACCAACAGCGTCGGGTGGGCTGTGATTACTGACGATTACAAAGTGCCAAGTAAAAAGATGAAAGTACTGGGCAACACTGATAAACATTTTATAAAGAAAAATCTGATCGGAGCTTTATTGTTTGATGAAGGTGCCACCGCTGAGGACCGGCGATTTAAACGCACCGCTAGGCGGCGCTACACTCGTAGAAAGAACCGATTGAGGTATCTGCAGGAGATTTTTTCAGAGGAAATGAGCAAGGTGGATAGCTCATTTTTTCATCGATTAGATGACTCCTTTTTGGTGCCTGAGGATAAACGGGGCAGTAAATATCCAATTTTTGCCACGCTTGCAGAAGAAAAGGAGTACCATAAGAAGTTT…
Streptococcus	mutans	MKKPYSIGLDIGTNSVGWAVVTDDYKVPAKKMKVLGNTDKSHIKKNLLGALLFDSGNTAADRRLKRTARRRYTRRRNRILYLQEIFAEEMSKVDDSFFHRLEDSFLVTEDKRGERHPIFGNLEEEVKYYENFPTIYHLRQYLADNPEKVDLRLVYLALAHIIKFRGHFLIEGKFDTRNNDVQRLFQEFLAVYDNTFENSSLQEQNVQVEEILTDKISKSAKKDRVLKLFPNEKSNGRFAEFLKLIVGNQADFKKHFELEEKAPLQFSKDTYEEDLEELLGKIGDDYADLFTLAKNLYDAILLSGILTADDSSTKAPLSASMIQRYNEHQMDLAQLKQFIRQKLSDKYNEVFSDVSKDGYAGYIDGKTNQEAFYKYLKGLLNKIEGSGYFLDKIEREDFL…	MKKPYSIGLAIGTNSVGWAVVTDDYKVPAKKMKVLGNTDKSHIKKNLLGALLFDSGNTAADRRLKRTARRRYTRRRNRILYLQEIFAEEMSKVDDSFFHRLEDSFLVTEDKRGERHPIFGNLEEEVKYYENFPTIYHLRQYLADNPEKVDLRLVYLALAHIIKFRGHFLIEGKFDTRNNDVQRLFQEFLAVYDNTFENSSLQEQNVQVEEILTDKISKSAKKDRVLKLFPNEKSNGRFAEFLKLIVGNQADFKKHFELEEKAPLQFSKDTYEEDLEELLGKIGDDYADLFTLAKNLYDAILLSGILTADDSSTKAPLSASMIQRYNEHQMDLAQLKQFIRQKLSDKYNEVFSDVSKDGYAGYIDGKTNQEAFYKYLKGLLNKIEGSGYFLDKIEREDFL…	ATGAAGAAGCCTTACTCAATTGGCCTGGCTATTGGCACTAATTCAGTGGGATGGGCCGTCGTTACCGATGATTACAAGGTACCCGCAAAGAAGATGAAGGTCCTTGGTAATACAGATAAAAGTCACATAAAGAAGAATCTTCTCGGAGCTCTTCTGTTCGACAGCGGGAACACAGCTGCCGATAGGCGACTCAAAAGAACTGCTCGCAGGCGCTATACAAGGCGCAGAAACCGCATTCTGTACCTGCAGGAGATCTTCGCCGAAGAGATGTCCAAAGTGGATGACAGTTTTTTCCATAGGCTCGAGGATAGCTTCCTGGTGACCGAGGACAAAAGGGGGGAGAGACATCCCATTTTCGGTAATCTTGAAGAGGAGGTTAAGTACTACGAGAACTTCCCG…	1345	GTTTTAGAGCTGTGTTGTTTCGAATGGTTCCAAAAT	TTGGAACTATTCGAAACAACACAGCAAGTTAAAATAAGGTTTATCCGTATTCAACTTGAAAAAGTGCGCACCGATTCGGTGCTTTTTTATTTGCTTT	GTTTTAGAGCTGTGTCGAAACACAGCAAGTTAAAATAAGGTTTATCCGTATTCAACTTGAAAAAGTGCGCACCGATTCGGTGCTTTTTTATTTGCTTT	NGG	ATGAAGAAGCCTTACTCAATTGGCCTGGCTATTGGCACTAATTCAGTGGGATGGGCCGTCGTTACCGATGATTACAAGGTACCCGCAAAGAAGATGAAGGTCCTTGGTAATACAGATAAAAGTCACATAAAGAAGAATCTTCTCGGAGCTCTTCTGTTCGACAGCGGGAACACAGCTGCCGATAGGCGACTCAAAAGAACTGCTCGCAGGCGCTATACAAGGCGCAGAAACCGCATTCTGTACCTGCAGGAGATCTTCGCCGAAGAGATGTCCAAAGTGGATGACAGTTTTTTCCATAGGCTCGAGGATAGCTTCCTGGTGACCGAGGACAAAAGGGGGGAGAGACATCCCATTTTCGGTAATCTTGAAGAGGAGGTTAAGTACTACGAGAACTTCCCG…
Streptococcus	oralis	MENKNYSIGLDIGTNSVGWSVITDDYKVPSKKMKVLGNTDKRFIKKNLIGALLFDEGTTAEARRLKRTARRRYTRRKNRLRYLQEIFAEEMSKVDSSFFHRLDDSFLIPEDKRGSKYPIFATLAEEKEYHKQFPTIYHLRKQLADSKEKTDLRLIYLALAHMIKYRGHFLYEDTFDIKNNDIQKIFSEFISIYDNTFEGSSLSGQNAQVEAIFTDKISKSAKRERVLKLFPDEKSTGLFSEFLKLIVGNQADFKKHFDLGEKAPLQFSKDTYDEDLENLLGQIGDDFADLFLVAKKLYDAILLSGILTVTDPSTKAPLSASMIERYENHQKDLAVLKQFIKNNLPEKYDEVFSDQSKDGYAGYIDGKTTQEAFYKYIKNLLSKFEGTDYFLEKIEREDF…	MENKNYSIGLAIGTNSVGWSVITDDYKVPSKKMKVLGNTDKRFIKKNLIGALLFDEGTTAEARRLKRTARRRYTRRKNRLRYLQEIFAEEMSKVDSSFFHRLDDSFLIPEDKRGSKYPIFATLAEEKEYHKQFPTIYHLRKQLADSKEKTDLRLIYLALAHMIKYRGHFLYEDTFDIKNNDIQKIFSEFISIYDNTFEGSSLSGQNAQVEAIFTDKISKSAKRERVLKLFPDEKSTGLFSEFLKLIVGNQADFKKHFDLGEKAPLQFSKDTYDEDLENLLGQIGDDFADLFLVAKKLYDAILLSGILTVTDPSTKAPLSASMIERYENHQKDLAVLKQFIKNNLPEKYDEVFSDQSKDGYAGYIDGKTTQEAFYKYIKNLLSKFEGTDYFLEKIEREDF…	ATGGAGAATAAGAATTATTCTATCGGTCTGGCAATAGGCACCAACTCCGTGGGCTGGTCTGTTATTACCGATGACTACAAGGTCCCCTCCAAGAAAATGAAAGTTCTCGGCAACACAGATAAAAGATTTATTAAGAAGAACCTTATAGGCGCTCTGCTCTTTGACGAAGGCACAACCGCTGAAGCCAGGAGACTGAAGCGAACAGCTCGGAGAAGATATACCCGCCGCAAGAACCGGCTGCGCTACCTGCAAGAAATCTTCGCGGAGGAGATGTCCAAGGTTGATAGCTCATTCTTTCACCGCTTAGACGATTCTTTCCTGATACCAGAAGACAAGAGAGGTTCTAAGTATCCCATTTTTGCGACACTCGCCGAAGAGAAGGAGTACCATAAGCAGTTC…	1371	GTTTTAGAGCTGTGTTGTTTCGAATGGTTCCAAAAC	ATTCGAAACAACACAGCAAAGTTAAAATAAGGCTTTGTCCGTACACAACTTGAAAAAGTGCGCACCGATTCGGTGCTTTTTATTTT	GTTTTAGAGCTGTGTCGAAACACAGCAAAGTTAAAATAAGGCTTTGTCCGTACACAACTTGAAAAAGTGCGCACCGATTCGGTGCTTTTTATTTT	NGG	ATGGAGAATAAGAATTATTCTATCGGTCTGGCAATAGGCACCAACTCCGTGGGCTGGTCTGTTATTACCGATGACTACAAGGTCCCCTCCAAGAAAATGAAAGTTCTCGGCAACACAGATAAAAGATTTATTAAGAAGAACCTTATAGGCGCTCTGCTCTTTGACGAAGGCACAACCGCTGAAGCCAGGAGACTGAAGCGAACAGCTCGGAGAAGATATACCCGCCGCAAGAACCGGCTGCGCTACCTGCAAGAAATCTTCGCGGAGGAGATGTCCAAGGTTGATAGCTCATTCTTTCACCGCTTAGACGATTCTTTCCTGATACCAGAAGACAAGAGAGGTTCTAAGTATCCCATTTTTGCGACACTCGCCGAAGAGAAGGAGTACCATAAGCAGTTC…
Streptococcus	parasanguinis	MNGLVLGLDIGIASVGVGILKKDIGEIIHTNSRLFSAATADSNIERRGHRGGKRLTRRKKHRSIRLHDLFEDFGLLTDFSKVSINLNPYQLRVQGLDNQLTNEELFIALKNIVKRRGISYLDDASEDGGTVSSDYGKAVEENRKLLAEQTPGQIQLDRFEKYGQVRGDFNVVENGEKRRLINVFTTSAYSKEAERILRKQQEFNKKITDEFIEDYLTILTGKRKYYHGPGNEKSRTDYGRYTTKKDPEGKYITLDNIFGILIGKCTFYPDEYRASKASYTAQEFNLLNDLNNLTVPTETKKLSEEQKKTIIKYAKTAKTLGASTLLKYIAKLIGASVDQIHGYRIDPNKKPEMHTFETYRKMQSLETISVEELPRKVLDELAHILTLNTEREGIEEAIN…	MNGLVLGLAIGIASVGVGILKKDIGEIIHTNSRLFSAATADSNIERRGHRGGKRLTRRKKHRSIRLHDLFEDFGLLTDFSKVSINLNPYQLRVQGLDNQLTNEELFIALKNIVKRRGISYLDDASEDGGTVSSDYGKAVEENRKLLAEQTPGQIQLDRFEKYGQVRGDFNVVENGEKRRLINVFTTSAYSKEAERILRKQQEFNKKITDEFIEDYLTILTGKRKYYHGPGNEKSRTDYGRYTTKKDPEGKYITLDNIFGILIGKCTFYPDEYRASKASYTAQEFNLLNDLNNLTVPTETKKLSEEQKKTIIKYAKTAKTLGASTLLKYIAKLIGASVDQIHGYRIDPNKKPEMHTFETYRKMQSLETISVEELPRKVLDELAHILTLNTEREGIEEAIN…	ATGAACGGACTGGTTTTGGGTCTTGCCATCGGGATCGCTAGCGTTGGGGTGGGCATCCTGAAGAAGGACATAGGAGAAATCATTCATACCAATTCTAGACTGTTTTCAGCTGCCACAGCCGACTCTAATATTGAACGACGAGGACATCGTGGCGGCAAGAGGCTGACAAGACGAAAAAAACACCGAAGCATACGACTTCACGATCTTTTCGAGGATTTTGGACTGCTGACGGACTTTTCAAAAGTTTCCATCAACTTGAATCCGTACCAGTTACGCGTACAGGGTCTGGACAACCAGCTGACAAACGAGGAGCTGTTTATCGCTCTTAAGAATATCGTGAAGCGCCGGGGGATTAGCTACTTAGACGATGCCTCTGAAGACGGCGGAACCGTGTCTTCT…	1140	GTTTTTGTACTCTCAAGATTTAAGTAACTGTACAAC	ACAGTTACTTAAATCTTGCAGAAGCTACAAAGATAAGGCTTCATGCCGAATTCAACACCCTGTCATTTATGGCGGGGTGTTTTCGTTTT	GTTTTTGTACTCTCAAGATTTCGAAAAATCTTGCAGAAGCTACAAAGATAAGGCTTCATGCCGAATTCAACACCCTGTCATTTATGGCGGGGTGTTTTCGTTTT	NNAAAG	ATGAACGGACTGGTTTTGGGTCTTGCCATCGGGATCGCTAGCGTTGGGGTGGGCATCCTGAAGAAGGACATAGGAGAAATCATTCATACCAATTCTAGACTGTTTTCAGCTGCCACAGCCGACTCTAATATTGAACGACGAGGACATCGTGGCGGCAAGAGGCTGACAAGACGAAAAAAACACCGAAGCATACGACTTCACGATCTTTTCGAGGATTTTGGACTGCTGACGGACTTTTCAAAAGTTTCCATCAACTTGAATCCGTACCAGTTACGCGTACAGGGTCTGGACAACCAGCTGACAAACGAGGAGCTGTTTATCGCTCTTAAGAATATCGTGAAGCGCCGGGGGATTAGCTACTTAGACGATGCCTCTGAAGACGGCGGAACCGTGTCTTCT…
Streptococcus	parauberis	MQKSYSLGLDIGTNSVGWAVITDDYKVPAKKMKVLGNTDRQTVKKNMIGTLLFDSGETAEARRLKRTARRRYTRRINRIKYLQSIFDDEMSKIDSAFFQRIKDSFLVPDDKNDDRHPIFGNIKDEVDYHKNYPTIYHLRKKLADSDEKADLRLIYLALAHIIKFRGHFLIEGDLDSQNTDVNALFLKLVDTYNLMFEDDKIDTQTIDATVILTEKMSKSRRLENLIAKIPNQKKNTLFGNLISLSLGLTPNFKANFELSEDAKLQISKDSFEEDLDNLLAQIGDQYADLFIAAKNLSDAILLSDILTVKGVNTKAPLSASMVQRFNEHQDDLKLLKKLVKVQLPEKYKEIFDIKDKNGYAGYINGKTSQEDFYKYIKPILSKLKGAESLISKLEREDFL…	MQKSYSLGLAIGTNSVGWAVITDDYKVPAKKMKVLGNTDRQTVKKNMIGTLLFDSGETAEARRLKRTARRRYTRRINRIKYLQSIFDDEMSKIDSAFFQRIKDSFLVPDDKNDDRHPIFGNIKDEVDYHKNYPTIYHLRKKLADSDEKADLRLIYLALAHIIKFRGHFLIEGDLDSQNTDVNALFLKLVDTYNLMFEDDKIDTQTIDATVILTEKMSKSRRLENLIAKIPNQKKNTLFGNLISLSLGLTPNFKANFELSEDAKLQISKDSFEEDLDNLLAQIGDQYADLFIAAKNLSDAILLSDILTVKGVNTKAPLSASMVQRFNEHQDDLKLLKKLVKVQLPEKYKEIFDIKDKNGYAGYINGKTSQEDFYKYIKPILSKLKGAESLISKLEREDFL…	ATGCAAAAGAGCTACTCTCTCGGGTTAGCAATCGGAACAAATAGTGTGGGATGGGCGGTGATTACGGACGATTATAAGGTGCCAGCCAAAAAGATGAAGGTTCTTGGCAATACGGACCGGCAGACGGTGAAGAAGAACATGATTGGCACTCTGCTGTTTGATAGTGGAGAAACCGCTGAGGCCCGGAGACTCAAAAGGACTGCTAGGCGACGGTATACGCGGCGTATTAACCGCATTAAATATCTTCAGTCTATATTTGATGATGAGATGTCAAAGATCGACAGCGCGTTTTTTCAGCGAATTAAAGATTCCTTCCTTGTCCCAGATGACAAGAATGACGATAGACATCCGATTTTTGGTAACATTAAGGACGAGGTTGACTACCATAAGAACTATCCG…	1368	GTTTTAGAGCTATGTTATTTTGAATGATTCCAAAAC	TTGGAATCATTCAAAACAACATAGCAAGTTAAAATAAGGCTTGTCCGTAATCAACCTTTCAAGGTGAACACCGATTCGGTGTTTTTTT	GTTTTAGAGCTATGTTATTCGAAAACAACATAGCAAGTTAAAATAAGGCTTGTCCGTAATCAACCTTTCAAGGTGAACACCGATTCGGTGTTTTTTT	NGG	ATGCAAAAGAGCTACTCTCTCGGGTTAGCAATCGGAACAAATAGTGTGGGATGGGCGGTGATTACGGACGATTATAAGGTGCCAGCCAAAAAGATGAAGGTTCTTGGCAATACGGACCGGCAGACGGTGAAGAAGAACATGATTGGCACTCTGCTGTTTGATAGTGGAGAAACCGCTGAGGCCCGGAGACTCAAAAGGACTGCTAGGCGACGGTATACGCGGCGTATTAACCGCATTAAATATCTTCAGTCTATATTTGATGATGAGATGTCAAAGATCGACAGCGCGTTTTTTCAGCGAATTAAAGATTCCTTCCTTGTCCCAGATGACAAGAATGACGATAGACATCCGATTTTTGGTAACATTAAGGACGAGGTTGACTACCATAAGAACTATCCG…
Streptococcus	pasteurianus	MTNGKILGLDIGIASVGVGIIEAKTGKVVHANSRLFSAANAENNAERRGFRGSRRLNRRKKHRVKRVRDLFEKYGIVTDFRNLNLNPYELRVKGLTEQLKNEELFAALRTISKRRGISYLDDAEDDSTGSTDYAKSIDENRRLRKNKTPGQIQLERLEKYGQLRGNFTVYDENGEAHRLINVFSTSDYEKEARKILETQADYNKKITAEFIDDYVEILTQKRKYYHGPGNEKSRTDYGRFRTDGTTLENIFGILIGKCNFYPDEYRASKASYTAQEYNFLNDLNNLKVSTETGKLSTEQRESLVEFAKNTATLGPAKLLKEIAKILDCKVDEIKGYREDDKGKPDLHTFEPYRKLKFNLESINIDDLSREVIDKLADILTLNTEREGIEDAIKRNLPNQ…	MTNGKILGLAIGIASVGVGIIEAKTGKVVHANSRLFSAANAENNAERRGFRGSRRLNRRKKHRVKRVRDLFEKYGIVTDFRNLNLNPYELRVKGLTEQLKNEELFAALRTISKRRGISYLDDAEDDSTGSTDYAKSIDENRRLRKNKTPGQIQLERLEKYGQLRGNFTVYDENGEAHRLINVFSTSDYEKEARKILETQADYNKKITAEFIDDYVEILTQKRKYYHGPGNEKSRTDYGRFRTDGTTLENIFGILIGKCNFYPDEYRASKASYTAQEYNFLNDLNNLKVSTETGKLSTEQRESLVEFAKNTATLGPAKLLKEIAKILDCKVDEIKGYREDDKGKPDLHTFEPYRKLKFNLESINIDDLSREVIDKLADILTLNTEREGIEDAIKRNLPNQ…	ATGACTAATGGCAAGATACTCGGATTGGCCATAGGAATCGCCAGCGTAGGGGTGGGCATAATAGAGGCCAAAACAGGCAAGGTGGTCCACGCCAACTCTAGACTCTTCTCCGCGGCGAACGCCGAGAACAACGCCGAACGCCGCGGCTTTAGAGGATCCCGGCGGCTCAACAGGAGAAAGAAGCATCGGGTAAAGAGAGTGAGAGACTTGTTCGAAAAGTACGGCATCGTGACAGACTTCAGGAACCTGAATCTGAACCCCTACGAGCTGAGAGTGAAGGGGCTGACCGAGCAGCTGAAGAACGAGGAACTTTTCGCCGCCCTGAGGACCATTAGCAAGAGGCGGGGTATCAGCTATCTCGACGATGCCGAGGATGACTCCACCGGCTCCACAGATTAC…	1130	GTTTTTGTACTCTCAAGATTTAAGTAACCGTAAAAC	ACGGTTACTTAAATCTTGCTGAGCCTACAAAGATAAGGCTTTATGCCGAATTCAAGCACCCCATGTTTTGACATGAGGTGCTTTT	GTTTTTGTACTCTCAAGATTTCGAAAAATCTTGCTGAGCCTACAAAGATAAGGCTTTATGCCGAATTCAAGCACCCCATGTTTTGACATGAGGTGCTTTT	NGGTAAA	ATGACTAATGGCAAGATACTCGGATTGGCCATAGGAATCGCCAGCGTAGGGGTGGGCATAATAGAGGCCAAAACAGGCAAGGTGGTCCACGCCAACTCTAGACTCTTCTCCGCGGCGAACGCCGAGAACAACGCCGAACGCCGCGGCTTTAGAGGATCCCGGCGGCTCAACAGGAGAAAGAAGCATCGGGTAAAGAGAGTGAGAGACTTGTTCGAAAAGTACGGCATCGTGACAGACTTCAGGAACCTGAATCTGAACCCCTACGAGCTGAGAGTGAAGGGGCTGACCGAGCAGCTGAAGAACGAGGAACTTTTCGCCGCCCTGAGGACCATTAGCAAGAGGCGGGGTATCAGCTATCTCGACGATGCCGAGGATGACTCCACCGGCTCCACAGATTAC…
Streptococcus	pseudopneumoniae	MSNKPYSIGLDIGTNSVGWVIITDDYKVPSKKMKVLGNTDKHFIKKNLIGALLFDEGTTAEDRRLKRTARRRYTRRKNRLRYLQEIFAEEMNKVDSSFFHRLDDSFLVPEDKRGSKYPIFATLAEEKEYHKNFPTIYHLRKQLADSKEKADLRLIYLALAHMIKYRGHFLYEEAFDIKNNDIQKIFNEFINIYDNTFEGSSLSGQNEQVEAIFSDKISKSAKRERVLKLFPDEKSTGLFSEFLKLIVGNQADFKKHFDLEEKAPLQFSKDTYDEDLENLLGQIGDGFADLFLVAKKLYDAILLSGILTVTDPSTKAPLSASMIERYQNHQNDLASLKQFIKNNLPEKYDEVFSDQSKDGYAGYVDGKTTQEAFYKYIKNLLSKFEGADYFLEKIEREDF…	MSNKPYSIGLAIGTNSVGWVIITDDYKVPSKKMKVLGNTDKHFIKKNLIGALLFDEGTTAEDRRLKRTARRRYTRRKNRLRYLQEIFAEEMNKVDSSFFHRLDDSFLVPEDKRGSKYPIFATLAEEKEYHKNFPTIYHLRKQLADSKEKADLRLIYLALAHMIKYRGHFLYEEAFDIKNNDIQKIFNEFINIYDNTFEGSSLSGQNEQVEAIFSDKISKSAKRERVLKLFPDEKSTGLFSEFLKLIVGNQADFKKHFDLEEKAPLQFSKDTYDEDLENLLGQIGDGFADLFLVAKKLYDAILLSGILTVTDPSTKAPLSASMIERYQNHQNDLASLKQFIKNNLPEKYDEVFSDQSKDGYAGYVDGKTTQEAFYKYIKNLLSKFEGADYFLEKIEREDF…	ATGAGTAATAAACCCTATAGCATAGGCCTCGCCATCGGGACCAACTCTGTGGGCTGGGTAATTATAACCGATGACTACAAAGTGCCATCTAAAAAAATGAAGGTTCTCGGGAACACCGATAAGCACTTCATTAAAAAAAACCTCATTGGTGCACTTTTATTTGACGAGGGAACCACCGCCGAAGACCGCAGACTCAAGCGGACCGCTCGGCGCCGCTACACACGCCGTAAAAATCGGCTGAGGTACCTCCAGGAAATCTTCGCTGAAGAAATGAACAAGGTGGATTCTTCATTTTTCCATCGCTTAGACGATTCTTTTCTTGTGCCCGAAGATAAGAGGGGAAGCAAATACCCCATCTTCGCAACTCTCGCCGAAGAAAAGGAGTATCACAAGAATTTC…	1376	GTTTTAGAGCTGTGTTGTTTCGAATGGTTCCAAAAC	ATTCGAAACAACACAGCAAGTTAAAATAAGGCTTTGTCCGTACACAACTTGAAAAAGTGCGCACCGATTCGGTGCTTTTTATTTT	GTTTTAGAGCTGTGTCGAAACACAGCAAGTTAAAATAAGGCTTTGTCCGTACACAACTTGAAAAAGTGCGCACCGATTCGGTGCTTTTTATTTT	NAG	ATGAGTAATAAACCCTATAGCATAGGCCTCGCCATCGGGACCAACTCTGTGGGCTGGGTAATTATAACCGATGACTACAAAGTGCCATCTAAAAAAATGAAGGTTCTCGGGAACACCGATAAGCACTTCATTAAAAAAAACCTCATTGGTGCACTTTTATTTGACGAGGGAACCACCGCCGAAGACCGCAGACTCAAGCGGACCGCTCGGCGCCGCTACACACGCCGTAAAAATCGGCTGAGGTACCTCCAGGAAATCTTCGCTGAAGAAATGAACAAGGTGGATTCTTCATTTTTCCATCGCTTAGACGATTCTTTTCTTGTGCCCGAAGATAAGAGGGGAAGCAAATACCCCATCTTCGCAACTCTCGCCGAAGAAAAGGAGTATCACAAGAATTTC…
Streptococcus	salivarius	MSDLVLGLDIGIGSVGVGILNKVTGEIIHKNSRIFPAAQAENNVERRINRQGRRLTRRKKHRRVRLNHLFEESGLITDFTNVSINLNPYQLRVKGLTDELSNEELFIALKNMVKHRGISYLDDASDDGNSSVGDYAQIVKENSKQLETKTPGQIQLERYQKYGQLRGDFTVEEDGKKHRLINVFPTSAYRAEALRILQTQQEFNPQITDEFINSYLQILTGKRKYYHGPGNEKSRTDYGRYTTKKDSEDEYITLDNIFGILIGKCTFYPEEYRAAKASYTAQEFNLLNDLNNLTVPTETKKLSEEQKNQIITNVKNEKAMGPAKLFKYIAKLLSCDVADIKGYRIDKSDKAEIHTFEAYRKMKTLATIDIEQMERENLDKLAYVLTLNTEKEGIQEALE…	MSDLVLGLAIGIGSVGVGILNKVTGEIIHKNSRIFPAAQAENNVERRINRQGRRLTRRKKHRRVRLNHLFEESGLITDFTNVSINLNPYQLRVKGLTDELSNEELFIALKNMVKHRGISYLDDASDDGNSSVGDYAQIVKENSKQLETKTPGQIQLERYQKYGQLRGDFTVEEDGKKHRLINVFPTSAYRAEALRILQTQQEFNPQITDEFINSYLQILTGKRKYYHGPGNEKSRTDYGRYTTKKDSEDEYITLDNIFGILIGKCTFYPEEYRAAKASYTAQEFNLLNDLNNLTVPTETKKLSEEQKNQIITNVKNEKAMGPAKLFKYIAKLLSCDVADIKGYRIDKSDKAEIHTFEAYRKMKTLATIDIEQMERENLDKLAYVLTLNTEKEGIQEALE…	ATGTCAGATCTTGTGCTGGGGCTCGCCATCGGCATTGGCAGTGTGGGCGTGGGCATCCTGAATAAAGTAACTGGTGAGATAATTCATAAAAACTCCCGCATTTTTCCAGCAGCTCAGGCAGAAAATAACGTAGAACGTCGCATAAACCGCCAGGGGCGGCGTCTGACACGAAGGAAAAAGCATCGTCGGGTACGACTTAACCACCTGTTCGAAGAATCTGGTCTGATCACCGATTTCACAAATGTGTCCATCAATCTCAATCCGTACCAGTTGAGGGTGAAGGGACTTACGGACGAACTTAGTAATGAGGAACTCTTTATTGCTCTGAAGAACATGGTGAAGCATAGGGGGATAAGCTATTTAGACGACGCTTCCGACGACGGCAACAGCTCCGTGGGC…	1127	GTTTTTGTACTCTCAAGATTTAAGTAACTGTACAAC	ACAGTTACTTAAATCTTGCAGAAGCTACAAAGATAAGGCTTCATGCCGAAATCAACACCCTGTCATTTTATGGCAGGGTGTTTTCGTTATTT	GTTTTTGTACTCTCAAGATTTCGAAAAATCTTGCAGAAGCTACAAAGATAAGGCTTCATGCCGAAATCAACACCCTGTCATTTTATGGCAGGGTGTTTTCGTTATTT	NAAAA	ATGTCAGATCTTGTGCTGGGGCTCGCCATCGGCATTGGCAGTGTGGGCGTGGGCATCCTGAATAAAGTAACTGGTGAGATAATTCATAAAAACTCCCGCATTTTTCCAGCAGCTCAGGCAGAAAATAACGTAGAACGTCGCATAAACCGCCAGGGGCGGCGTCTGACACGAAGGAAAAAGCATCGTCGGGTACGACTTAACCACCTGTTCGAAGAATCTGGTCTGATCACCGATTTCACAAATGTGTCCATCAATCTCAATCCGTACCAGTTGAGGGTGAAGGGACTTACGGACGAACTTAGTAATGAGGAACTCTTTATTGCTCTGAAGAACATGGTGAAGCATAGGGGGATAAGCTATTTAGACGACGCTTCCGACGACGGCAACAGCTCCGTGGGC…
Streptococcus	sinensis	MNGKILGLDIGVASVGVGILDKKTGEIIHASSRIFPAATADSNVERRGFRQGRRLGRRKKHRKVRLADLFSDTGLITDFSKVSINLNPYELRIKGLNEKLTNEELFIALKNIVKRRGISYLDDANEDGESSSSEYGKAVEENRKLLADKTPGQIQLERFEKYGQVRGDFTIEENGEKHRLLNVFSTSAYKKEAERILTKQQDYNQDITDEFIQAYLTILTGKRKYYHGPGNEKSRTDYGRFRTDGTTLDNIFGILIGKCTFYPEEYRAAKASYTAQEFNLLNDLNNLTVPTETKKLSEEQKRQIIEYAKGAKTLGAATLLKYIAKLVDGSVEDIKGYRIDKSEKPEMHTFDIYRKMQTLETVDVEKLSREVLDELAHILTLNTEREGIEEAIKVSFIKR…	MNGKILGLAIGVASVGVGILDKKTGEIIHASSRIFPAATADSNVERRGFRQGRRLGRRKKHRKVRLADLFSDTGLITDFSKVSINLNPYELRIKGLNEKLTNEELFIALKNIVKRRGISYLDDANEDGESSSSEYGKAVEENRKLLADKTPGQIQLERFEKYGQVRGDFTIEENGEKHRLLNVFSTSAYKKEAERILTKQQDYNQDITDEFIQAYLTILTGKRKYYHGPGNEKSRTDYGRFRTDGTTLDNIFGILIGKCTFYPEEYRAAKASYTAQEFNLLNDLNNLTVPTETKKLSEEQKRQIIEYAKGAKTLGAATLLKYIAKLVDGSVEDIKGYRIDKSEKPEMHTFDIYRKMQTLETVDVEKLSREVLDELAHILTLNTEREGIEEAIKVSFIKR…	ATGAACGGCAAAATTCTCGGTCTGGCGATTGGGGTGGCAAGTGTTGGCGTGGGCATCCTTGACAAGAAGACTGGAGAAATAATTCATGCCTCCTCTAGAATCTTCCCGGCCGCTACCGCAGATTCCAACGTGGAGCGGAGGGGGTTTCGCCAGGGCCGCAGACTGGGTAGACGAAAAAAACACAGGAAAGTTCGACTGGCTGACCTTTTCTCCGATACAGGGCTGATAACTGATTTTTCCAAGGTAAGCATTAATCTGAATCCCTACGAATTGCGTATAAAGGGGCTCAATGAGAAGCTGACGAATGAGGAACTGTTCATTGCACTTAAGAACATTGTTAAGCGGCGGGGAATAAGTTACCTGGATGATGCTAACGAAGACGGCGAGTCCTCTTCATCA…	1122	GTTTTTGTACTCTCAAGATTTAAGTAACTGTACAAC	ACAGTTACTTAAATCTTGCAGAAGCTACAAAGATAAGGCTTCATGCCGAAATCAACACCCTGTCTCTTGGCGGGGTGTTTTCGTGTT	GTTTTTGTACTCTCAAGATTTCGAAAAATCTTGCAGAAGCTACAAAGATAAGGCTTCATGCCGAAATCAACACCCTGTCTCTTGGCGGGGTGTTTTCGTGTT	NAAA	ATGAACGGCAAAATTCTCGGTCTGGCGATTGGGGTGGCAAGTGTTGGCGTGGGCATCCTTGACAAGAAGACTGGAGAAATAATTCATGCCTCCTCTAGAATCTTCCCGGCCGCTACCGCAGATTCCAACGTGGAGCGGAGGGGGTTTCGCCAGGGCCGCAGACTGGGTAGACGAAAAAAACACAGGAAAGTTCGACTGGCTGACCTTTTCTCCGATACAGGGCTGATAACTGATTTTTCCAAGGTAAGCATTAATCTGAATCCCTACGAATTGCGTATAAAGGGGCTCAATGAGAAGCTGACGAATGAGGAACTGTTCATTGCACTTAAGAACATTGTTAAGCGGCGGGGAATAAGTTACCTGGATGATGCTAACGAAGACGGCGAGTCCTCTTCATCA…
Streptococcus	suis	MKKSYAIGIDIGTNSVGHCVMYTENYKVPSKKMKVFGNTEKQYIKKNLLGTLLFDEGNTAESRRLKRTARRRYTRRRNRMLYLQEIFAEEINKIDDSFFQRLDDSFLIVEDKQGSKHPIFGTLQEEKEYHKQFPTIYHLRKQLADSSQKADIRLIYLALAHIIKYRGHFLFEGDLKSENKDVQHLFNDFVEIFDKTVEGSYLSENLPNVADVLVEKVSKSRRLENILHYFPNEKKNGLFGNFLALALGLQPNFKTNFELAEDAKIQFSKETYEEDLEELLGKIGDDYADLFIATKSLYDGILLAGILSTTDSITKAPLSSSMVNRYEEHQKDLALLKNFIHQNLSDSYKEFFNDTLKDGYAGYIEGKTTQEDFYKFVKKTIEKIEGSDYFIDKIDREDF…	MKKSYAIGIAIGTNSVGHCVMYTENYKVPSKKMKVFGNTEKQYIKKNLLGTLLFDEGNTAESRRLKRTARRRYTRRRNRMLYLQEIFAEEINKIDDSFFQRLDDSFLIVEDKQGSKHPIFGTLQEEKEYHKQFPTIYHLRKQLADSSQKADIRLIYLALAHIIKYRGHFLFEGDLKSENKDVQHLFNDFVEIFDKTVEGSYLSENLPNVADVLVEKVSKSRRLENILHYFPNEKKNGLFGNFLALALGLQPNFKTNFELAEDAKIQFSKETYEEDLEELLGKIGDDYADLFIATKSLYDGILLAGILSTTDSITKAPLSSSMVNRYEEHQKDLALLKNFIHQNLSDSYKEFFNDTLKDGYAGYIEGKTTQEDFYKFVKKTIEKIEGSDYFIDKIDREDF…	ATGAAGAAGAGCTACGCTATCGGAATAGCTATCGGAACAAACTCCGTGGGACACTGCGTTATGTATACCGAAAACTACAAGGTTCCATCTAAGAAGATGAAGGTCTTCGGGAATACTGAAAAGCAATATATCAAAAAGAACCTCCTGGGGACCCTTCTCTTTGACGAAGGTAATACCGCTGAATCTCGGCGGCTGAAGAGGACTGCCCGGCGGCGCTACACTCGCAGGAGAAACCGAATGCTGTATTTGCAGGAGATCTTTGCCGAAGAGATCAATAAGATCGATGACAGTTTCTTTCAGAGGCTGGACGATTCTTTCCTCATAGTGGAAGACAAGCAAGGCTCAAAGCACCCCATCTTTGGAACCCTCCAGGAAGAAAAGGAATATCACAAACAGTTT…	1367	GTTTTAGAGCTGTGCTGTTTCGAATGGTTTCAAAAC	TTGAAACCATTCGAAACAACACAGCGAGTTAAAATAAGGCTTTGTCCGTACACAATTTTGCGCACCGATTCGGTGCTTTTTTGTTTTTATT	GTTTTAGAGCTGTGCTGCGAACAACACAGCGAGTTAAAATAAGGCTTTGTCCGTACACAATTTTGCGCACCGATTCGGTGCTTTTTTGTTTTTATT	NGG	ATGAAGAAGAGCTACGCTATCGGAATAGCTATCGGAACAAACTCCGTGGGACACTGCGTTATGTATACCGAAAACTACAAGGTTCCATCTAAGAAGATGAAGGTCTTCGGGAATACTGAAAAGCAATATATCAAAAAGAACCTCCTGGGGACCCTTCTCTTTGACGAAGGTAATACCGCTGAATCTCGGCGGCTGAAGAGGACTGCCCGGCGGCGCTACACTCGCAGGAGAAACCGAATGCTGTATTTGCAGGAGATCTTTGCCGAAGAGATCAATAAGATCGATGACAGTTTCTTTCAGAGGCTGGACGATTCTTTCCTCATAGTGGAAGACAAGCAAGGCTCAAAGCACCCCATCTTTGGAACCCTCCAGGAAGAAAAGGAATATCACAAACAGTTT…
Streptococcus	thermophilus	MSDLVLGLDIGIGSVGVGILNKVTGEIIHKNSRIFPAAQAENNLVRRTNRQGRRLTRRKKHRIVRLNRLFEESGLITDFTKISINLNPYQLRVKGLTDELSNEELFIALKNMVKHRGISYLDDASDDGNSSVGDYAQIVKENSKQLETKTPGQIQLERYQTYGQLRGDFTVEKDGKKHRLINVFPTSAYRSEALRILQTQQEFNPQITDEFINRYLEILTGKRKYYHGPGNEKSRTDYGRYRTSGETLDNIFGILIGKCTFYPDEFRAAKASYTAQEFNLLNDLNNLTVPTETKKLSKEQKNQIINYVKNEKAMGPAKLFKYIAKLLSCDVADIKEYRIDKSGKAEIHTFEAYRKMKTLETLDIEQMDRETLDKLAYVLTLNTEREGIQEALEHEFADG…	MSDLVLGLAIGIGSVGVGILNKVTGEIIHKNSRIFPAAQAENNLVRRTNRQGRRLTRRKKHRIVRLNRLFEESGLITDFTKISINLNPYQLRVKGLTDELSNEELFIALKNMVKHRGISYLDDASDDGNSSVGDYAQIVKENSKQLETKTPGQIQLERYQTYGQLRGDFTVEKDGKKHRLINVFPTSAYRSEALRILQTQQEFNPQITDEFINRYLEILTGKRKYYHGPGNEKSRTDYGRYRTSGETLDNIFGILIGKCTFYPDEFRAAKASYTAQEFNLLNDLNNLTVPTETKKLSKEQKNQIINYVKNEKAMGPAKLFKYIAKLLSCDVADIKEYRIDKSGKAEIHTFEAYRKMKTLETLDIEQMDRETLDKLAYVLTLNTEREGIQEALEHEFADG…	ATGAGTGATCTGGTGCTTGGACTGGCTATCGGAATCGGCAGTGTGGGCGTGGGCATCCTTAACAAGGTGACCGGTGAAATTATTCACAAAAATTCTAGAATCTTCCCCGCAGCCCAGGCTGAGAATAACCTGGTGCGCCGTACCAATAGACAGGGCCGCAGGCTGACTCGTCGCAAAAAGCATCGAATCGTTAGACTTAATAGATTGTTCGAAGAGAGTGGCCTGATTACAGACTTTACAAAGATTAGCATTAACCTGAATCCTTATCAGTTACGAGTCAAGGGCCTGACAGATGAGCTGAGCAACGAAGAACTGTTTATCGCACTGAAGAATATGGTCAAGCATCGGGGAATAAGCTATCTCGACGACGCTTCTGATGATGGAAATTCTTCAGTGGGA…	1121	GTTTTTGTACTCTCAAGATTTAAGTAACTGTACAAC	ACAGTTACTTAAATCTTGCAGAAGCTACAAAGATAAGGCTTCATGCCGAAATCAACACCCTGTCATTTTATGGCAGGGTGTTTTCGCTATTT	GTTTTTGTACTCTCAAGATTTCGAAAAATCTTGCAGAAGCTACAAAGATAAGGCTTCATGCCGAAATCAACACCCTGTCATTTTATGGCAGGGTGTTTTCGCTATTT	NNAGAAW	ATGAGTGATCTGGTGCTTGGACTGGCTATCGGAATCGGCAGTGTGGGCGTGGGCATCCTTAACAAGGTGACCGGTGAAATTATTCACAAAAATTCTAGAATCTTCCCCGCAGCCCAGGCTGAGAATAACCTGGTGCGCCGTACCAATAGACAGGGCCGCAGGCTGACTCGTCGCAAAAAGCATCGAATCGTTAGACTTAATAGATTGTTCGAAGAGAGTGGCCTGATTACAGACTTTACAAAGATTAGCATTAACCTGAATCCTTATCAGTTACGAGTCAAGGGCCTGACAGATGAGCTGAGCAACGAAGAACTGTTTATCGCACTGAAGAATATGGTCAAGCATCGGGGAATAAGCTATCTCGACGACGCTTCTGATGATGGAAATTCTTCAGTGGGA…
Streptococcus	uberis	MTNGMILGLDIGVASVGVGIIEADSGKVIHASSRIFPSANADNNVERRKFRGSRRLLRRKKHRVKRLQDLFDKYDIVTNFDNLNLNPYELRVKGLNEPLSNEELFASLRNITKHRGISYLDDAEDDSSGNGTEYAKAIELNQQLLKEKTPGQIQYDRLNQYGQLRGNFDIVDENGEIHHVINVFSTSSYRKEAEQILKKQSETNTSISTDFINDFIQLLTSKRKYYHGPGNPKSRTDYGRYRTDGTDLDNIFDVLIGKCSFYPEEYRASKTSYTAQEFNFLNDLNNLTLPTETGKLSEQQKIDLVNWAKETKILGPKKLLQEIAKRNNCKYEDIRGYRLDKKDNPDMHVFDVYRKMNFDLETISVKDLSVDSLNQLARILTLNTEREGIEEAIKNLMPN…	MTNGMILGLAIGVASVGVGIIEADSGKVIHASSRIFPSANADNNVERRKFRGSRRLLRRKKHRVKRLQDLFDKYDIVTNFDNLNLNPYELRVKGLNEPLSNEELFASLRNITKHRGISYLDDAEDDSSGNGTEYAKAIELNQQLLKEKTPGQIQYDRLNQYGQLRGNFDIVDENGEIHHVINVFSTSSYRKEAEQILKKQSETNTSISTDFINDFIQLLTSKRKYYHGPGNPKSRTDYGRYRTDGTDLDNIFDVLIGKCSFYPEEYRASKTSYTAQEFNFLNDLNNLTLPTETGKLSEQQKIDLVNWAKETKILGPKKLLQEIAKRNNCKYEDIRGYRLDKKDNPDMHVFDVYRKMNFDLETISVKDLSVDSLNQLARILTLNTEREGIEEAIKNLMPN…	ATGACTAATGGGATGATTCTGGGCTTAGCAATCGGAGTCGCGTCTGTAGGGGTAGGAATTATCGAGGCCGATAGTGGCAAGGTAATTCACGCAAGCTCACGGATCTTCCCTAGTGCTAATGCCGACAATAATGTGGAGCGCCGCAAGTTCCGGGGATCTAGGCGCCTTCTTAGGAGGAAAAAGCACAGGGTTAAGCGCTTACAGGATCTGTTTGACAAGTACGATATCGTGACTAACTTCGATAACCTCAACCTTAACCCCTACGAGCTGCGAGTTAAGGGCTTAAACGAGCCATTGAGCAACGAAGAGCTCTTCGCATCACTCCGGAACATCACAAAGCACAGGGGCATTTCCTATCTCGATGATGCTGAGGATGACTCTTCTGGAAACGGGACAGAA…	1122	GTTTTTGTACTCTCAAGATTTAAGTAACTATAAAAC	ATAGTTACTTAAATCTTGCTGAGCCTACAAAGATAAGGCTTCATGCCGAATTCAAGCACCCCATCATTGATGGGGTGCTTTTCGTATT	GTTTTTGTACTCTCAAGATTTCGAAAAATCTTGCTGAGCCTACAAAGATAAGGCTTCATGCCGAATTCAAGCACCCCATCATTGATGGGGTGCTTTTCGTATT	NNAATA	ATGACTAATGGGATGATTCTGGGCTTAGCAATCGGAGTCGCGTCTGTAGGGGTAGGAATTATCGAGGCCGATAGTGGCAAGGTAATTCACGCAAGCTCACGGATCTTCCCTAGTGCTAATGCCGACAATAATGTGGAGCGCCGCAAGTTCCGGGGATCTAGGCGCCTTCTTAGGAGGAAAAAGCACAGGGTTAAGCGCTTACAGGATCTGTTTGACAAGTACGATATCGTGACTAACTTCGATAACCTCAACCTTAACCCCTACGAGCTGCGAGTTAAGGGCTTAAACGAGCCATTGAGCAACGAAGAGCTCTTCGCATCACTCCGGAACATCACAAAGCACAGGGGCATTTCCTATCTCGATGATGCTGAGGATGACTCTTCTGGAAACGGGACAGAA…
Streptococcus	varani	MKKPYSIGLDIGTNSVGWSVVTDDYKVPAKKMKVLGNTDKEYIKKNLIGALLFDSGETAEATRMKRTARRRYTRRRNRILYLQDIFSPELNQVDESFLHRLDDSFLVAEDKRGERHVIFGNIADEVKYHKEFPTIYHLRKHLADSSEKADLRLVYLALAHIIKYRGHFLIDEPIDIRNMNSQNLFKEFLLAFDGIQVDCYLASKHTDISGIITAKISKSRKVEAVLEQFPDQKKNSFFGNMVSLVFGLMPNFKSNFELDEDAKLQFSRDSYDEDLENLLGIIGDEYADVFVAAKKVYDSILLSGILTTNNHSTKAPLSASMIDRYDEHNSDKKLLRDFIRTNIGKEVFKEVFYDTSKNGYAGYIDGKTNQEDFYKYLKNLLQKVDGGDYFIEKIEREDF…	MKKPYSIGLAIGTNSVGWSVVTDDYKVPAKKMKVLGNTDKEYIKKNLIGALLFDSGETAEATRMKRTARRRYTRRRNRILYLQDIFSPELNQVDESFLHRLDDSFLVAEDKRGERHVIFGNIADEVKYHKEFPTIYHLRKHLADSSEKADLRLVYLALAHIIKYRGHFLIDEPIDIRNMNSQNLFKEFLLAFDGIQVDCYLASKHTDISGIITAKISKSRKVEAVLEQFPDQKKNSFFGNMVSLVFGLMPNFKSNFELDEDAKLQFSRDSYDEDLENLLGIIGDEYADVFVAAKKVYDSILLSGILTTNNHSTKAPLSASMIDRYDEHNSDKKLLRDFIRTNIGKEVFKEVFYDTSKNGYAGYIDGKTNQEDFYKYLKNLLQKVDGGDYFIEKIEREDF…	ATGAAGAAGCCCTACTCTATTGGTCTGGCAATTGGTACCAACTCTGTGGGCTGGTCCGTTGTGACCGACGACTACAAGGTGCCTGCTAAGAAGATGAAGGTCCTGGGGAACACCGACAAGGAATACATAAAGAAGAACCTCATTGGCGCACTCCTCTTCGATTCTGGCGAGACTGCCGAGGCCACCCGCATGAAACGCACAGCCCGTCGTAGATACACCCGGCGCCGTAATAGAATTTTGTACCTTCAAGACATCTTCTCTCCTGAGTTGAATCAGGTGGACGAATCTTTCCTGCACAGGCTCGACGACTCATTCCTGGTGGCAGAGGACAAGCGTGGTGAGCGCCACGTGATCTTCGGTAACATCGCCGACGAGGTCAAGTACCACAAAGAGTTCCCC…	1361	GTTTTAGAGCTGTGTTGTTTCGAATGGTTCCAAAAC	TTGGAACTATTCGAAACAACACAGCAAGTTAAAATAAGGCTTAGTCCGTAACCAACTTGAAAAAGTGGCACCCGATTCGGGTGCTTTTTAGTTT	GTTTTAGAGCTGTGTCGAAACACAGCAAGTTAAAATAAGGCTTAGTCCGTAACCAACTTGAAAAAGTGGCACCCGATTCGGGTGCTTTTTAGTTT	NAGTNT	ATGAAGAAGCCCTACTCTATTGGTCTGGCAATTGGTACCAACTCTGTGGGCTGGTCCGTTGTGACCGACGACTACAAGGTGCCTGCTAAGAAGATGAAGGTCCTGGGGAACACCGACAAGGAATACATAAAGAAGAACCTCATTGGCGCACTCCTCTTCGATTCTGGCGAGACTGCCGAGGCCACCCGCATGAAACGCACAGCCCGTCGTAGATACACCCGGCGCCGTAATAGAATTTTGTACCTTCAAGACATCTTCTCTCCTGAGTTGAATCAGGTGGACGAATCTTTCCTGCACAGGCTCGACGACTCATTCCTGGTGGCAGAGGACAAGCGTGGTGAGCGCCACGTGATCTTCGGTAACATCGCCGACGAGGTCAAGTACCACAAAGAGTTCCCC…
