# Supplementary material for: Characterization of diverse Cas9 orthologs for genome and epigenome editing
Source: Proc Natl Acad Sci U S A. 2025 Mar 12;122(11):e2417674122. doi: 10.1073/pnas.2417674122 (PMC11929499; doi:10.1073/pnas.2417674122)
Supplement: Supplementary file 3 — Dataset S02 (XLSX) [file pnas.2417674122.sd02.xlsx]

## Sheet: Sheet1
sgRNA Name	Target gene	spacer sequence	PAM (if applicable)
S. aureus NT gRNA	NA	GTATCCTATAAGTTTAGAACC
S. aureus g1	PCSK9	GAGGGAAGGGATACAGGCTGGA	TGGAGT
S. aureus g2	PCSK9	GAGAGGATCTTCCGATGGGGCT	CAGGGT
S. iniae g1	PCSK9	GGATCTTCCGATGGGGCTCG	GGG
S. iniae g2	PCSK9	TTAACGGGCCCCGGTACTAA	AGG
S. iniae g3	PCSK9	GAGCGTCATTTGACGCTGTC	TGG
S. iniae g4	PCSK9	AACCTGATCCTTTAGTACCG	GGG
S. parasanguinis g1	PCSK9	GGATACAGGCTGGATGGAGT	GCAAAG
S. parasanguinis g2	PCSK9	TGGCTCAGTCCTCTAGCCTC	AGAAAG
S. parasanguinis g3	PCSK9	AACATTAACGGGCCCCGGTA	CTAAAG
S. uberis g1	PCSK9	GAGGGCCCAGGAGAAGTTAG	TTAATA
S. uberis g2	PCSK9	AGTTAATATTGTTGGAGGGA	GAAGTA
S. uberis g3	PCSK9	CGAGGCCGAAACCTGATCCT	TTAGTA
S. uberis g4	PCSK9	ATCTCCCGGCCCCCAGGCGT	CCAGTA
S. uberis g5	PCSK9	GGAGGGCCCAGGAGAAGTTAG	TTAATA
S. uberis g6	PCSK9	TAGTTAATATTGTTGGAGGGA	GAAGTA
S. uberis g7	PCSK9	GCGAGGCCGAAACCTGATCCT	TTAGTA
S. gallolyticus g1	PCSK9	CGGGAAGTCGGCACTCCACG	CAGTGA
S. gallolyticus g2	PCSK9	CACCGGCAGCCTGCGCGTCC	ACGTGA
S. gallolyticus g3	PCSK9	GTGGGGATTAAGAGGGGGGA	ATGTAA
S. gallolyticus g4	PCSK9	CATTTGACGCTGTCTGGGGA	GGGCGA
S. gallolyticus g5	PCSK9	AACCCCAAATCCTAATTGGG	CTGCAA
S. pyogenes NT	NA	GTGTCGTGATGCGTAGACGG
S. pyogenes ctrl HBG1	HBG1	GTCCTGGTATCCTCTATGAT	GGG
S. gallolyticus g01	HBG1	ACCAATAGTCTTAGAGTATC	CAGTGA
S. gallolyticus g02	HBG1	TATCACAAGCCTGTGGGGCA	AGGTGA
S. gallolyticus g03	HBG1	AACCCTGGGAAGGTAGGCTC	TGGTGA
S. gallolyticus g04	HBG1	ATTTTTGAAAAGTTCAGGGA	TTGTGA
S. gallolyticus g05	HBG1	CACTGGAGCTAGAGACAAGA	AGGTAA
S. gallolyticus g06	HBG1	GATAACCTCAGACGTTCCAG	AAGCGA
S. gallolyticus g07	HBG1	GCTACTATCACAAGCCTGTG	GGGCAA
S. gallolyticus g08	HBG1	CCCTTCCCCACACTATCTCA	ATGCAA
S. gallolyticus g09	HBG1	CTTGTCAAGGCTATTGGTCA	AGGCAA
S. gallolyticus g10	HBG1	GGAATGACTGAATCGGAACA	AGGCAA
S. uberis g52	HBG1	GGTCCAGGATTTTTGACGGGA	CAAATCT
S. uberis g53	HBG1	GGATTTTTGACGGGACAAATC	TTAGTCT
S. uberis g54	HBG1	CTTCCCCACACTATCTCAATG	CAAATAT
S. uberis g55	HBG1	ACCTTGCCCCACAGGCTTGTG	ATAGTAG
S. uberis g56	HBG1	CCTATGCCTAAAACACATTTC	ACAATCC
S. uberis g57	HBG1	GGTTGGCCAGCCTTGCCTTGA	CCAATAG
S. uberis g58	HBG1	TTGACAAGGCAAACTTGACCA	ATAGTCT
S. uberis g59	HBG1	GCCTTGACAAGGCAAACTTGA	CCAATAG
S. uberis g60	HBG1	TCTGAGGTTATCAATAAGCTC	CTAGTCC
S. uberis g61	HBG1	GGTAAAAAACGGCTGACAAAA	GAAGTCC
S. uberis g62	HBG1	GCAAACTTGACCAATAGTCTT	AGAGTAT
S. uberis g63	HBG1	TTAGAGAAAAACTGGAATGAC	TGAATCG
S. iniae g01	HBG1	GTCCTGGTATCCTCTATGAT	GGG
S. iniae g02	HBG1	ACGTTCCAGAAGCGAGTGTG	TGG
S. iniae g03	HBG1	GTGAAATGACCCATGGCGTC	TGG
S. iniae g04	HBG1	GTTTGCCTTGTCAAGGCTAT	TGG
S. iniae g05	HBG1	CGCCATGGGTCATTTCACAG	AGG
S. iniae g06	HBG1	ACTCGCTTCTGGAACGTCTG	AGG
S. iniae g07	HBG1	ACTGGATACTCTAAGACTAT	TGG
S. iniae g08	HBG1	CTTGTCAAGGCTATTGGTCA	AGG
S. iniae g09	HBG1	GCTAAACTCCACCCATGGGT	TGG
S. parasanguinis g01	HBG1	CTTTCAGTTAGCAGTGGTTT	CTAAGG
S. parasanguinis g02	HBG1	ACTGGAATGACTGAATCGGA	ACAAGG
S. parasanguinis g03	HBG1	CTGGTATCCTCTATGATGGG	AGAAGG
S. parasanguinis g04	HBG1	TTTGCATTGAGATAGTGTGG	GGAAGG
S. parasanguinis g05	HBG1	TGTCAAGGCTATTGGTCAAG	GCAAGG
S. parasanguinis g06	HBG1	TATTGGTCAAGTTTGCCTTG	TCAAGG
S. parasanguinis g07	HBG1	CCTCACTGGAGCTAGAGACA	AGAAGG
S. parasanguinis g08	HBG1	ATGACTGAATCGGAACAAGG	CAAAGG
S. uberis NT	NA	GTGTCGTGATGCGTAGACGG
S. gallolyticus NT	NA	GTGTCGTGATGCGTAGACGG
S. iniae NT	NA	GTGTCGTGATGCGTAGACGG
S. parasanguinis NT	NA	GTGTCGTGATGCGTAGACGG
S. uberis g01	TRAC	TGTTTGAGAATCAAAATCGG	TGAATAG
S. uberis g02	TRAC	TGGGGAAGAAGGTGTCTTCT	GGAATAA
S. uberis g01	randomized PAM plasmid	CGAAAGGTTTTGCACTCGAC
S. gallolyticus g01	randomized PAM plasmid	CGAAAGGTTTTGCACTCGAC
S. iniae g01	randomized PAM plasmid	CGAAAGGTTTTGCACTCGAC
S. parasanguinis g01	randomized PAM plasmid	CGAAAGGTTTTGCACTCGAC
S. pyogenes HS2/HBE1 control	HS2	GCCCTGTAAGCATCCTGCTG	GGG
L. backii g01	HBE1	GGGGGCCAGAACTTCGGCAG	TAA
L. backii g02	HBE1	TCCCAATCAACTTGCTAGGG	TAA
L. backii g03	HBE1	GGTAAACAACGAGGAGTCTA	TGA
L. backii g04	HBE1	CAGGCCTGAGAGCTTGCTAG	TGA
L. backii g05	HBE1	ATGCTTACCTGCCCAAGGCT	TCA
L. brevis g01	HBE1	TTACCCTAGCAAGTTGATTG	GGAAA
L. brevis g02	HBE1	GGTAAACAACGAGGAGTCTA	TGAAA
L. brevis g03	HBE1	CCCCTGTGGTCATAGAGAAA	TGAAA
L. brevis g04	HBE1	ACTTGGTCACAATACTGATG	GGAAA
L. brevis g05	HBE1	TACGGTTTTTGTCTCCCTAG	AGAAA
L. buchneri g01	HBE1	CAGAACTTCGGCAGTAAAGA	ATAAAA
L. buchneri g02	HBE1	CCCCCTGTTCTCCATGGTAC	TTAAAA
L. buchneri g03	HBE1	CGGCAGCCTTCTCCTCAGCA	GTAAAA
L. buchneri g04	HBE1	GACTTCCTTTGGAGATGCTA	TTAAAA
L. buchneri g05	HBE1	CAAGAGTTCTCAGCGGGAGT	TTAAAA
L. casei g01	HBE1	GCCCCAGGCAATACTCACAA	AGTAG
L. casei g02	HBE1	AGAAACTGAACAGAATAGCA	AGTAG
L. casei g03	HBE1	TTAAGCCAATTCAGGCTGTT	AGTAG
L. casei g04	HBE1	AGAGAATTGTATTATAGAAT	TGTAG
L. casei g05	HBE1	GACTTGCTAGCTCTTTACTT	GGTAG
L. curvatus g01	HBE1	TTGGTTCTCAATGCATGGGA	ATGAA
L. curvatus g02	HBE1	AGCATTGGTTCTCAATGCAT	GGGAA
L. curvatus g03	HBE1	GGGCCAGAACTTCGGCAGTA	AAGAA
L. curvatus g04	HBE1	ATTACCCTAGCAAGTTGATT	GGGAA
L. curvatus g05	HBE1	GGGTAAACAACGAGGAGTCT	ATGAA
L. delbrueckii g01	HBE1	GTAGCCAATGTCCCCTGTGG	TCATA
L. delbrueckii g02	HBE1	GAGGAGTCTATGAAATGACA	CCATA
L. delbrueckii g03	HBE1	AGCAAGTCATCAAAATGGGG	ACATA
L. delbrueckii g04	HBE1	CCAGACAGAGAGGCAGCAGC	ACATA
L. delbrueckii g05	HBE1	GTATCTGATATGGTGTCATT	TCATA
L. diolivorans g01	HBE1	TCAATGCATGGGAATGAAGG	GTGAAT
L. diolivorans g02	HBE1	GGGCCAGAACTTCGGCAGTA	AAGAAT
L. diolivorans g03	HBE1	AGCATTGGTTCTCAATGCAT	GGGAAT
L. diolivorans g04	HBE1	TCACTAGCCTGTGGAGCAAG	ATGAAT
L. diolivorans g05	HBE1	TATCCCAGAGAATTGTATTA	TAGAAT
L. fermentum g01	HBE1	TATCTGCTTCCGACACAGCT	GCAAT
L. fermentum g02	HBE1	GTAAACAACGAGGAGTCTAT	GAAAT
L. fermentum g03	HBE1	GGGCAGGTAAGCATTGGTTC	TCAAT
L. fermentum g04	HBE1	GGGACACAGGTCAGCCTTGA	CCAAT
L. fermentum g05	HBE1	TTCCCAATCAACTTGCTAGG	GTAAT
L. gasseri g01	HBE1	CAGAACTTCGGCAGTAAAGA	ATAAAA
L. gasseri g02	HBE1	GGGTAAACAACGAGGAGTCT	ATGAAA
L. gasseri g03	HBE1	CCCCCTGTTCTCCATGGTAC	TTAAAA
L. gasseri g04	HBE1	GCCCCCTGTTCTCCATGGTA	CTTAAA
L. gasseri g05	HBE1	CGGCAGCCTTCTCCTCAGCA	GTAAAA
L. hammesii g01	HBE1	ATTACCCTAGCAAGTTGATT	GGGAAA
L. hammesii g02	HBE1	GGGTAAACAACGAGGAGTCT	ATGAAA
L. hammesii g03	HBE1	CAGAGATTTTTTGACAGCTT	TGGAAA
L. hammesii g04	HBE1	TCCCCTGTGGTCATAGAGAA	ATGAAA
L. hammesii g05	HBE1	GGGTCATGATAATTGAGGTT	TAGAAA
L. jensenii g01	HBE1	GACTCCTCGTTGTTTACCCC	TGG
L. jensenii g02	HBE1	TATTACCCTAGCAAGTTGAT	TGG
L. jensenii g03	HBE1	AGAGGGTCAGCAGTGATGGA	TGG
L. jensenii g04	HBE1	AGCCTTGGGCAGGTAAGCAT	TGG
L. jensenii g05	HBE1	CACTAGCAAGCTCTCAGGCC	TGG
L. kefiri g01	HBE1	CGTCACTAGCCTGTGGAGCA	AGAT
L. kefiri g02	HBE1	CCAATCAACTTGCTAGGGTA	ATAT
L. kefiri g03	HBE1	GGTCCGGAGAGGGTCAGCAG	TGAT
L. kefiri g04	HBE1	TAAACAACGAGGAGTCTATG	AAAT
L. kefiri g05	HBE1	TCCCAATCAACTTGCTAGGG	TAAT
L. lindneri g01	HBE1	GACTCCTCGTTGTTTACCCC	TGG
L. lindneri g02	HBE1	TATTACCCTAGCAAGTTGAT	TGG
L. lindneri g03	HBE1	AGAGGGTCAGCAGTGATGGA	TGG
L. lindneri g04	HBE1	AGCCTTGGGCAGGTAAGCAT	TGG
L. lindneri g05	HBE1	CACTAGCAAGCTCTCAGGCC	TGG
L. mali g01	HBE1	GCCAGAACTTCGGCAGTAAA	GAATAA
L. mali g02	HBE1	ATGGATGGACACTAAGTTTG	TGATAA
L. mali g03	HBE1	GAGATCTTTGTTGGTCTTTC	CAATAA
L. mali g04	HBE1	GCCTTATTTTATGTGGGTCA	TGATAA
L. mali g05	HBE1	GAACAGCAGACTTCTAGTGA	GCATAA
L. paracasei g01	HBE1	CAAGTTCTGGCAAGATTTCC	TGAAA
L. paracasei g02	HBE1	CCCCTGTGGTCATAGAGAAA	TGAAA
L. paracasei g03	HBE1	GGTAAACAACGAGGAGTCTA	TGAAA
L. paracasei g04	HBE1	AATGTTAAATGCGCTTTGGC	TGAAA
L. paracasei g05	HBE1	GAAATTTGGCTTTTGGTAGA	TGAAA
L. plantaum g01	HBE1	TCCCCTGTGGTCATAGAGAA	ATGAAAA
L. plantaum g02	HBE1	TCAAGTTCTGGCAAGATTTC	CTGAAAA
L. plantaum g03	HBE1	GTCATCAAAATGGGGACATA	CAGAAAA
L. plantaum g04	HBE1	TCCTTTATATGAGGCTTTCT	TGGAAAA
L. plantaum g05	HBE1	CAGTGACAAAAACAGGGCCA	AGGAAAA
L. reuteri g01	HBE1	CCCCCTGTTCTCCATGGTAC	TTAAA
L. reuteri g02	HBE1	CGGCAGCCTTCTCCTCAGCA	GTAAA
L. reuteri g03	HBE1	CAGAACTTCGGCAGTAAAGA	ATAAA
L. reuteri g04	HBE1	AGGGGGCCAGAACTTCGGCA	GTAAA
L. reuteri g05	HBE1	AAAAATCTCTGGGTCCAGGG	GTAAA
L. rhamnosus g01	HBE1	TTGGTTCTCAATGCATGGGA	ATGAA
L. rhamnosus g02	HBE1	GGGCCAGAACTTCGGCAGTA	AAGAA
L. rhamnosus g03	HBE1	AGCATTGGTTCTCAATGCAT	GGGAA
L. rhamnosus g04	HBE1	GGGTAAACAACGAGGAGTCT	ATGAA
L. rhamnosus g05	HBE1	ATTACCCTAGCAAGTTGATT	GGGAA
L. rossiae g01	HBE1	GGGTCCAGGGGTAAACAACG	AGGAGT
L. rossiae g02	HBE1	GTCAAAAAATCTCTGGGTCC	AGGGGT
L. rossiae g03	HBE1	ATCGATATATTAATCAGGCT	AGGAGT
L. rossiae g04	HBE1	AATCCCAAAGTACAGTACCT	TGGGGT
L. rossiae g05	HBE1	CTCTAATTTTGTATCTGATA	TGGTGT
L. salivarius g01	HBE1	CAGAACTTCGGCAGTAAAGA	ATAAAA
L. salivarius g02	HBE1	CCCCCTGTTCTCCATGGTAC	TTAAAA
L. salivarius g03	HBE1	CGGCAGCCTTCTCCTCAGCA	GTAAAA
L. salivarius g04	HBE1	GAAATGACACCATATCAGAT	ACAAAA
L. salivarius g05	HBE1	GACAGGTTTCCAAAGCTGTC	AAAAAA
L. sanfranciscensis g01	HBE1	CAGAACTTCGGCAGTAAAGA	ATAAA
L. sanfranciscensis g02	HBE1	GGTAAACAACGAGGAGTCTA	TGAAA
L. sanfranciscensis g03	HBE1	CCCCCTGTTCTCCATGGTAC	TTAAA
L. sanfranciscensis g04	HBE1	TTACCCTAGCAAGTTGATTG	GGAAA
L. sanfranciscensis g05	HBE1	CCCCTGTTCTCCATGGTACT	TAAAA
P. damnosus g01	HBE1	CTATGAAATGACACCATATC	AGATACA
P. inopinatus g01	HBE1	ATTTCATAGACTCCTCGTTG	TTTAC
P. inopinatus g02	HBE1	GGCCTGGCATCATGGTGCAT	TTTAC
P. inopinatus g03	HBE1	CATGGGAATGAAGGGTGAAT	ATTAC
P. inopinatus g04	HBE1	TCTGGCCCCCTGTTCTCCAT	GGTAC
P. inopinatus g05	HBE1	CCATGCATTGAGAACCAATG	CTTAC
S. agalactiae g01	HBE1	GACTCCTCGTTGTTTACCCC	TGG
S. agalactiae g02	HBE1	ATTACCCTAGCAAGTTGATT	GGG
S. agalactiae g03	HBE1	TATTACCCTAGCAAGTTGAT	TGG
S. agalactiae g04	HBE1	CTTCGGCAGTAAAGAATAAA	AGG
S. agalactiae g05	HBE1	GCTAGTGATTGCAGCTGTGT	CGG
S. anginosus g01	HBE1	TGCAGATAGATGAGGAGCCA	ACAAAAA
S. anginosus g02	HBE1	GCAGATAGATGAGGAGCCAA	CAAAAAA
S. anginosus g03	HBE1	CGACAGGTTTCCAAAGCTGT	CAAAAAA
S. anginosus g04	HBE1	TCAGATACAAAATTAGAGAT	GCAAAAA
S. anginosus g05	HBE1	CAGATACAAAATTAGAGATG	CAAAAAA
S. dysgalactiae g01	HBE1	GGGTCCAGGGGTAAACAACG	AGGAG
S. dysgalactiae g02	HBE1	TTTTAAGTACCATGGAGAAC	AGGGG
S. dysgalactiae g03	HBE1	TTTAAGTACCATGGAGAACA	GGGGG
S. dysgalactiae g04	HBE1	GTCAAAAAATCTCTGGGTCC	AGGGG
S. dysgalactiae g05	HBE1	AGCTCTCAGGCCTGGCATCA	TGGTG
S. equinus g01	HBE1	GACTCCTCGTTGTTTACCCC	TGG
S. equinus g02	HBE1	ATTACCCTAGCAAGTTGATT	GGG
S. equinus g03	HBE1	TATTACCCTAGCAAGTTGAT	TGG
S. equinus g04	HBE1	CTTCGGCAGTAAAGAATAAA	AGG
S. equinus g05	HBE1	GCTAGTGATTGCAGCTGTGT	CGG
S. gallolyticus g01	HBE1	ACAGGGGGCCAGAACTTCGG	CAGTAAA
S. gallolyticus g02	HBE1	CAAAAAATCTCTGGGTCCAG	GGGTAAA
S. gallolyticus g03	HBE1	GACGGCAGCCTTCTCCTCAG	CAGTAAA
S. gallolyticus g04	HBE1	TAGCTCTCTTAAGGAGTGCA	TTGTAAA
S. gallolyticus g05	HBE1	CATGGATCGAATTGAATACA	CTGTAAA
S. henryi g01	HBE1	ATTACCCTAGCAAGTTGATT	GGGAAA
S. henryi g02	HBE1	GGGTAAACAACGAGGAGTCT	ATGAAA
S. henryi g03	HBE1	CAGAGATTTTTTGACAGCTT	TGGAAA
S. henryi g04	HBE1	TCCCCTGTGGTCATAGAGAA	ATGAAA
S. henryi g05	HBE1	GGGTCATGATAATTGAGGTT	TAGAAA
S. infantarius g01	HBE1	CGACAGGTTTCCAAAGCTGT	CAAAAAA
S. infantarius g02	HBE1	TCAGATACAAAATTAGAGAT	GCAAAAA
S. infantarius g03	HBE1	CAGATACAAAATTAGAGATG	CAAAAAA
S. infantarius g04	HBE1	GGAGCAAATCTCAAAATAGG	AAAAAAA
S. infantarius g05	HBE1	ACCTTAGTTTCTCTAGGGAG	ACAAAAA
S. iniae g01	HBE1	GACTCCTCGTTGTTTACCCC	TGG
S. iniae g02	HBE1	ATTACCCTAGCAAGTTGATT	GGG
S. iniae g03	HBE1	TATTACCCTAGCAAGTTGAT	TGG
S. iniae g04	HBE1	CTTCGGCAGTAAAGAATAAA	AGG
S. iniae g05	HBE1	GCTAGTGATTGCAGCTGTGT	CGG
S. intermedius g01	HBE1	GACTCCTCGTTGTTTACCCC	TGG
S. intermedius g02	HBE1	ATTACCCTAGCAAGTTGATT	GGG
S. intermedius g03	HBE1	TATTACCCTAGCAAGTTGAT	TGG
S. intermedius g04	HBE1	CTTCGGCAGTAAAGAATAAA	AGG
S. intermedius g05	HBE1	GCTAGTGATTGCAGCTGTGT	CGG
S. lutentiensis g01	HBE1	TGCAGATAGATGAGGAGCCA	ACAAAAA
S. lutentiensis g02	HBE1	GCAGATAGATGAGGAGCCAA	CAAAAAA
S. lutentiensis g03	HBE1	CGACAGGTTTCCAAAGCTGT	CAAAAAA
S. lutentiensis g04	HBE1	TCAGATACAAAATTAGAGAT	GCAAAAA
S. lutentiensis g05	HBE1	CAGATACAAAATTAGAGATG	CAAAAAA
S. macedonicus g01	HBE1	CAAGAAAGCCTCATATAAAG	GAGCAAA
S. macedonicus g02	HBE1	TGTCACTGTCACCACCTTTA	AGGCAAA
S. macedonicus g03	HBE1	TATCAGATACAAAATTAGAG	ATGCAAA
S. macedonicus g04	HBE1	TGAGGTTTAGAAAGAGATTT	TTGCAAA
S. macedonicus g05	HBE1	GAGCAAATCTTTTATTTTTT	TTGCAAA
S. mitis g01	HBE1	CAGCTGTGTCGGAAGCAGAT	ATGTG
S. mitis g02	HBE1	GAGCTTGCTAGTGATTGCAG	CTGTG
S. mitis g03	HBE1	TGCCAGGCCTGAGAGCTTGC	TAGTG
S. mitis g04	HBE1	TCTCAATGCATGGGAATGAA	GGGTG
S. mitis g05	HBE1	AGAAGGCTGCCGTCACTAGC	CTGTG
S. mutans g01	HBE1	GACTCCTCGTTGTTTACCCC	TGG
S. mutans g02	HBE1	ATTACCCTAGCAAGTTGATT	GGG
S. mutans g03	HBE1	TATTACCCTAGCAAGTTGAT	TGG
S. mutans g04	HBE1	CTTCGGCAGTAAAGAATAAA	AGG
S. mutans g05	HBE1	GCTAGTGATTGCAGCTGTGT	CGG
S. oralis g01	HBE1	GACTCCTCGTTGTTTACCCC	TGG
S. oralis g02	HBE1	ATTACCCTAGCAAGTTGATT	GGG
S. oralis g03	HBE1	TATTACCCTAGCAAGTTGAT	TGG
S. oralis g04	HBE1	CTTCGGCAGTAAAGAATAAA	AGG
S. oralis g05	HBE1	GCTAGTGATTGCAGCTGTGT	CGG
S. parasanguinis g01	HBE1	TTACCCTAGCAAGTTGATTG	GGAAAG
S. parasanguinis g02	HBE1	CCCCTGTTCTCCATGGTACT	TAAAAG
S. parasanguinis g03	HBE1	AGGGGGCCAGAACTTCGGCA	GTAAAG
S. parasanguinis g04	HBE1	AGATAGATGAGGAGCCAACA	AAAAAG
S. parasanguinis g05	HBE1	AGAACTTCGGCAGTAAAGAA	TAAAAG
S. parauberis g01	HBE1	GACTCCTCGTTGTTTACCCC	TGG
S. parauberis g02	HBE1	ATTACCCTAGCAAGTTGATT	GGG
S. parauberis g03	HBE1	TATTACCCTAGCAAGTTGAT	TGG
S. parauberis g04	HBE1	CTTCGGCAGTAAAGAATAAA	AGG
S. parauberis g05	HBE1	GCTAGTGATTGCAGCTGTGT	CGG
S. pasteurianus g01	HBE1	ACAGGGGGCCAGAACTTCGG	CAGTAAA
S. pasteurianus g02	HBE1	CAAAAAATCTCTGGGTCCAG	GGGTAAA
S. pasteurianus g03	HBE1	GACGGCAGCCTTCTCCTCAG	CAGTAAA
S. pasteurianus g04	HBE1	TAGCTCTCTTAAGGAGTGCA	TTGTAAA
S. pasteurianus g05	HBE1	CATGGATCGAATTGAATACA	CTGTAAA
S. pseudopneumoniae g01	HBE1	CCCTAGCAAGTTGATTGGGA	AAG
S. pseudopneumoniae g02	HBE1	ACAGGGGGCCAGAACTTCGG	CAG
S. pseudopneumoniae g03	HBE1	CCGTCACTAGCCTGTGGAGC	AAG
S. pseudopneumoniae g04	HBE1	GACTTTCCCAATCAACTTGC	TAG
S. pseudopneumoniae g05	HBE1	GGGCCAGAACTTCGGCAGTA	AAG
S. salivarius g01	HBE1	GGCAGCCTTCTCCTCAGCAG	TAAAA
S. salivarius g02	HBE1	CCCCTGTTCTCCATGGTACT	TAAAA
S. salivarius g03	HBE1	AGAACTTCGGCAGTAAAGAA	TAAAA
S. salivarius g04	HBE1	ACAGGTTTCCAAAGCTGTCA	AAAAA
S. salivarius g05	HBE1	GATACAAAATTAGAGATGCA	AAAAA
S. sinensis g01	HBE1	GTAAACAACGAGGAGTCTAT	GAAA
S. sinensis g02	HBE1	TACCCTAGCAAGTTGATTGG	GAAA
S. sinensis g03	HBE1	GGGGGCCAGAACTTCGGCAG	TAAA
S. sinensis g04	HBE1	GAACTTCGGCAGTAAAGAAT	AAAA
S. sinensis g05	HBE1	GGCAGCCTTCTCCTCAGCAG	TAAA
S. suis g01	HBE1	GACTCCTCGTTGTTTACCCC	TGG
S. suis g02	HBE1	ATTACCCTAGCAAGTTGATT	GGG
S. suis g03	HBE1	TATTACCCTAGCAAGTTGAT	TGG
S. suis g04	HBE1	CTTCGGCAGTAAAGAATAAA	AGG
S. suis g05	HBE1	GCTAGTGATTGCAGCTGTGT	CGG
S. thermophilus g01	HBE1	TCAATTCGATCCATGTGCCT	GAAGAAT
S. thermophilus g02	HBE1	AGTCATCAAAATGGGGACAT	ACAGAAA
S. thermophilus g03	HBE1	TGGGTCATGATAATTGAGGT	TTAGAAA
S. thermophilus g04	HBE1	AAAACCGTACATAGTTCCTT	CTAGAAA
S. thermophilus g05	HBE1	GGGGCCAGAACTTCGGCAGT	AAAGAAT
S. uberis g01	HBE1	CAATGCATGGGAATGAAGGG	TGAATA
S. uberis g02	HBE1	TTCCCAATCAACTTGCTAGG	GTAATA
S. uberis g03	HBE1	GCTTGAGGTTGTCCATGTTT	TTAATA
S. uberis g04	HBE1	AAGCAAGAAGAGAGCCCCAG	GCAATA
S. uberis g05	HBE1	TTCAGGCACATGGATCGAAT	TGAATA
S. varani g01	HBE1	GTCCAGGGGTAAACAACGAG	GAGTCT
S. varani g02	HBE1	GTTTTGGTTATGCTCACTAG	AAGTCT
S. varani g03	HBE1	TCACTAGTTCTGAATCATGT	AAGTTT
S. varani g04	HBE1	GGGGACATTGGCTACTTTGT	GAGTAT
S. varani g05	HBE1	GGACTACTTGCTATTCTGTT	CAGTTT
S. pyogenes g01	HBE1	GACTCCTCGTTGTTTACCCC	TGG
S. pyogenes g02	HBE1	ATTACCCTAGCAAGTTGATT	GGG
S. pyogenes g03	HBE1	TATTACCCTAGCAAGTTGAT	TGG
S. pyogenes g04	HBE1	CTTCGGCAGTAAAGAATAAA	AGG
S. pyogenes g05	HBE1	GCTAGTGATTGCAGCTGTGT	CGG
